# Supplementary material for: Rhodium(i) complexes derived from tris(isopropyl)-azaphosphatrane—controlling the metal–ligand interplay
Source: RSC Adv. 2021 Nov 22;11(59):37383–91. doi: 10.1039/d1ra07126b (PMC9043836; doi:10.1039/d1ra07126b)
Supplement: RA-011-D1RA07126B-s002 [file RA-011-D1RA07126B-s002.cif]

# Electronic Supplementary Material (ESI) for RSC Advances.
# This journal is © The Royal Society of Chemistry 2021

####################################################################### 
# 
# This file contains crystal structure data downloaded from the 
# Cambridge Structural Database (CSD) hosted by the Cambridge 
# Crystallographic Data Centre (CCDC).
# 
# Full information about CCDC data access policies and citation 
# guidelines are available at http://www.ccdc.cam.ac.uk/access/V1 
# 
# Audit and citation data items may have been added by the CCDC. 
# Please retain this information to preserve the provenance of 
# this file and to allow appropriate attribution of the data. 
# 
#######################################################################

data_CEC0076SQ
_database_code_depnum_ccdc_archive 'CCDC 2100808'
loop_
_audit_author_name
_audit_author_address
'Thomas Weyhermueller'
;Max Planck Institute for Chemical Energy Conversion
Germany
;
_audit_update_record             
;
2021-08-02 deposited with the CCDC.	2021-11-08 downloaded from the CCDC.
;

_audit_creation_method           'APEX3 v2019.11-0'
_shelx_SHELXL_version_number     2018/3
_chemical_name_systematic        ?
_chemical_name_common            ?
_chemical_melting_point          ?
_chemical_formula_moiety         'C33 H48 N4 P2 Rh, F6 Sb'
_chemical_formula_sum            'C33 H48 F6 N4 P2 Rh Sb'
_chemical_formula_weight         901.35

loop_
_atom_type_symbol
_atom_type_description
_atom_type_scat_dispersion_real
_atom_type_scat_dispersion_imag
_atom_type_scat_source
C C 0.0033 0.0016 'International Tables Vol C Tables 4.2.6.8 and 6.1.1.4'
H H 0.0000 0.0000 'International Tables Vol C Tables 4.2.6.8 and 6.1.1.4'
N N 0.0061 0.0033 'International Tables Vol C Tables 4.2.6.8 and 6.1.1.4'
F F 0.0171 0.0103 'International Tables Vol C Tables 4.2.6.8 and 6.1.1.4'
P P 0.1023 0.0942 'International Tables Vol C Tables 4.2.6.8 and 6.1.1.4'
Rh Rh -1.1178 0.9187 'International Tables Vol C Tables 4.2.6.8 and 6.1.1.4'
Sb Sb -0.5866 1.5461 'International Tables Vol C Tables 4.2.6.8 and 6.1.1.4'

_space_group_crystal_system      monoclinic
_space_group_IT_number           4
_space_group_name_H-M_alt        'P 21'
_space_group_name_Hall           'P 2yb'

_shelx_space_group_comment       
;
The symmetry employed for this shelxl refinement is uniquely defined
by the following loop, which should always be used as a source of
symmetry information in preference to the above space-group names.
They are only intended as comments.
;

loop_
_space_group_symop_operation_xyz
'x, y, z'
'-x, y+1/2, -z'

_cell_length_a                   9.3423(5)
_cell_length_b                   36.870(2)
_cell_length_c                   22.4413(12)
_cell_angle_alpha                90
_cell_angle_beta                 91.937(2)
_cell_angle_gamma                90
_cell_volume                     7725.5(7)
_cell_formula_units_Z            8
_cell_measurement_temperature    100(2)
_cell_measurement_reflns_used    9297
_cell_measurement_theta_min      2.445
_cell_measurement_theta_max      30.481

_exptl_crystal_description       needle
_exptl_crystal_colour            'clear intense yellow'
_exptl_crystal_density_meas      ?
_exptl_crystal_density_method    ?
_exptl_crystal_density_diffrn    1.550
_exptl_crystal_F_000             3632
_exptl_transmission_factor_min   ?
_exptl_transmission_factor_max   ?
_exptl_crystal_size_max          0.12
_exptl_crystal_size_mid          0.02
_exptl_crystal_size_min          0.02
_exptl_absorpt_coefficient_mu    1.266
_shelx_estimated_absorpt_T_min   ?
_shelx_estimated_absorpt_T_max   ?
_exptl_absorpt_correction_type   Multi-Scan
_exptl_absorpt_process_details   
;
SADABS-2016/2 - Bruker AXS area detector scaling and absorption correction
;
_exptl_absorpt_correction_T_min  0.8574
_exptl_absorpt_correction_T_max  0.9583

_diffrn_ambient_temperature      100(2)

_diffrn_source                   'microfocus sealed tube'
_diffrn_source_type              'INCOATEC I\mS DIAMOND'
_diffrn_source_power             0.07
_diffrn_source_current           1.4
_diffrn_source_voltage           50

_diffrn_radiation_probe          ?
_diffrn_radiation_type           'Mo K\a'
_diffrn_radiation_wavelength     0.71073
_diffrn_radiation_monochromator  'multilayer mirror'

_diffrn_measurement_device       'KAPPA diffractometer'
_diffrn_measurement_device_type  'Bruker D8 VENTURE'
_diffrn_measurement_method       '\w and \f scans'

_diffrn_detector_area_resol_mean 7.3910

_diffrn_reflns_number            192479
_diffrn_reflns_av_unetI/netI     0.0581
_diffrn_reflns_av_R_equivalents  0.0583
_diffrn_reflns_limit_h_min       -13
_diffrn_reflns_limit_h_max       11
_diffrn_reflns_limit_k_min       -51
_diffrn_reflns_limit_k_max       51
_diffrn_reflns_limit_l_min       -31
_diffrn_reflns_limit_l_max       31
_diffrn_reflns_theta_min         1.889
_diffrn_reflns_theta_max         30.000
_diffrn_reflns_theta_full        25.242
_diffrn_measured_fraction_theta_max 1.000
_diffrn_measured_fraction_theta_full 1.000
_diffrn_reflns_Laue_measured_fraction_max 1.000
_diffrn_reflns_Laue_measured_fraction_full 1.000
_diffrn_reflns_point_group_measured_fraction_max 0.999
_diffrn_reflns_point_group_measured_fraction_full 0.999
_reflns_number_total             45033
_reflns_number_gt                37789
_reflns_threshold_expression     'I > 2\s(I)'
_reflns_Friedel_coverage         0.971
_reflns_Friedel_fraction_max     0.999
_reflns_Friedel_fraction_full    0.999

_reflns_special_details          
;
 Reflections were merged by SHELXL according to the crystal
 class for the calculation of statistics and refinement.
 
 Structure factors included contributions from the .fab file.
 
 _reflns_Friedel_fraction is defined as the number of unique
 Friedel pairs measured divided by the number that would be
 possible theoretically, ignoring centric projections and
 systematic absences. Completness statistics refer to single and
 composite reflections containing twin component 1 only.
;

_computing_data_collection       'Bruker Instrument Service vV6.2.14'
_computing_cell_refinement       'APEX3 v2019.11-0 (Bruker AXS)'
_computing_data_reduction        'SAINT V8.40B (Bruker Nano, Inc., 2019)'
_computing_structure_solution    'SHELXS-2018/2 (Sheldrick, 2018)'
_computing_structure_refinement  'SHELXL-2018/3 (Sheldrick, 2018)'
_computing_molecular_graphics    ?
_computing_publication_material  ?
_refine_special_details          
'Refined as a 2-component inversion twin.,Twin,SQUEEZE'
_refine_ls_structure_factor_coef Fsqd
_refine_ls_matrix_type           full
_refine_ls_weighting_scheme      calc
_refine_ls_weighting_details     
'w=1/[\s^2^(Fo^2^)+(0.0399P)^2^+10.0318P] where P=(Fo^2^+2Fc^2^)/3'
_atom_sites_solution_primary     direct
_atom_sites_solution_secondary   difmap
_atom_sites_solution_hydrogens   geom
_refine_ls_hydrogen_treatment    constr
_refine_ls_extinction_method     none
_refine_ls_extinction_coef       .
_refine_ls_abs_structure_details 
;
 Refined as an inversion twin.
;
_refine_ls_abs_structure_Flack   0.465(15)
_chemical_absolute_configuration unk
_refine_ls_number_reflns         45033
_refine_ls_number_parameters     1764
_refine_ls_number_restraints     1106
_refine_ls_R_factor_all          0.0622
_refine_ls_R_factor_gt           0.0479
_refine_ls_wR_factor_ref         0.1019
_refine_ls_wR_factor_gt          0.0963
_refine_ls_goodness_of_fit_ref   1.031
_refine_ls_restrained_S_all      1.033
_refine_ls_shift/su_max          0.012
_refine_ls_shift/su_mean         0.000

loop_
_atom_site_label
_atom_site_type_symbol
_atom_site_fract_x
_atom_site_fract_y
_atom_site_fract_z
_atom_site_U_iso_or_equiv
_atom_site_adp_type
_atom_site_occupancy
_atom_site_site_symmetry_order
_atom_site_calc_flag
_atom_site_refinement_flags_posn
_atom_site_refinement_flags_adp
_atom_site_refinement_flags_occupancy
_atom_site_disorder_assembly
_atom_site_disorder_group
Rh1 Rh 0.30013(5) 0.60917(2) 0.52943(2) 0.01721(10) Uani 1 1 d . . . . .
P1 P 0.16244(18) 0.60204(5) 0.44962(8) 0.0196(3) Uani 1 1 d . U . . .
H1 H 0.148432 0.625704 0.428449 0.024 Uiso 1 1 calc R U . . .
N2 N 0.2443(6) 0.57242(16) 0.4061(3) 0.0235(12) Uani 1 1 d . U . . .
C3 C 0.3720(8) 0.5558(2) 0.4314(4) 0.0368(18) Uani 1 1 d . U . . .
H3A H 0.440984 0.575179 0.442878 0.044 Uiso 1 1 calc R U . . .
H3AB H 0.416151 0.540810 0.400432 0.044 Uiso 1 1 calc R U . . .
C4 C 0.3477(11) 0.5321(3) 0.4858(4) 0.049(2) Uani 1 1 d . U . . .
H4A H 0.294054 0.510234 0.472591 0.058 Uiso 1 1 calc R U . . .
H4AB H 0.442088 0.523997 0.502141 0.058 Uiso 1 1 calc R U . . .
N5 N 0.2690(6) 0.54958(16) 0.5345(3) 0.0316(13) Uani 1 1 d D U . . .
C6 C 0.1202(10) 0.5355(3) 0.5264(7) 0.032(2) Uani 0.588(13) 1 d D U P A 1
H6A H 0.101035 0.517348 0.557670 0.039 Uiso 0.588(13) 1 calc R U P A 1
H6B H 0.108477 0.523517 0.487069 0.039 Uiso 0.588(13) 1 calc R U P A 1
C7 C 0.0143(13) 0.5670(3) 0.5304(5) 0.0337(19) Uani 0.588(13) 1 d D U P A 1
H7A H -0.081408 0.557763 0.540524 0.040 Uiso 0.588(13) 1 calc R U P A 1
H7AB H 0.046959 0.584159 0.561979 0.040 Uiso 0.588(13) 1 calc R U P A 1
C6' C 0.1129(12) 0.5409(6) 0.5426(8) 0.032(2) Uani 0.412(13) 1 d D U P A 2
H6'A H 0.078857 0.555982 0.575738 0.039 Uiso 0.412(13) 1 calc R U P A 2
H6'B H 0.106124 0.515266 0.555147 0.039 Uiso 0.412(13) 1 calc R U P A 2
C7' C 0.0094(19) 0.5465(3) 0.4886(8) 0.0337(19) Uani 0.412(13) 1 d D U P A 2
H7'A H 0.041059 0.531758 0.454587 0.040 Uiso 0.412(13) 1 calc R U P A 2
H7'B H -0.087892 0.538426 0.498692 0.040 Uiso 0.412(13) 1 calc R U P A 2
N8 N 0.0058(6) 0.58590(18) 0.4714(3) 0.0313(13) Uani 1 1 d D U . . .
C9 C 0.3384(9) 0.53832(19) 0.5933(4) 0.0322(16) Uani 1 1 d . U . . .
H9A H 0.266086 0.538539 0.624533 0.039 Uiso 1 1 calc R U . . .
H9AB H 0.375596 0.513280 0.590007 0.039 Uiso 1 1 calc R U . . .
C10 C 0.4594(8) 0.56358(19) 0.6108(3) 0.0280(15) Uani 1 1 d . U . . .
H10A H 0.503924 0.556282 0.649665 0.034 Uiso 1 1 calc R U . . .
H10B H 0.533707 0.563328 0.580416 0.034 Uiso 1 1 calc R U . . .
N11 N 0.3949(6) 0.59980(15) 0.6151(3) 0.0215(11) Uani 1 1 d . U . . .
C12 C 0.3695(7) 0.61354(19) 0.6657(3) 0.0238(14) Uani 1 1 d . U . . .
C13 C 0.4093(9) 0.5951(2) 0.7238(3) 0.0341(18) Uani 1 1 d . U . . .
H13A H 0.393822 0.611889 0.756912 0.051 Uiso 1 1 calc R U . . .
H13B H 0.510320 0.587993 0.723987 0.051 Uiso 1 1 calc R U . . .
H13C H 0.349539 0.573527 0.728476 0.051 Uiso 1 1 calc R U . . .
C14 C 0.2927(8) 0.6485(2) 0.6707(3) 0.0279(15) Uani 1 1 d . U . . .
H14A H 0.217946 0.646194 0.700085 0.042 Uiso 1 1 calc R U . . .
H14B H 0.248899 0.654992 0.631887 0.042 Uiso 1 1 calc R U . . .
H14C H 0.360538 0.667466 0.683538 0.042 Uiso 1 1 calc R U . . .
C15 C 0.1890(8) 0.5617(2) 0.3458(3) 0.0311(16) Uani 1 1 d . U . . .
H15 H 0.094939 0.574213 0.338738 0.037 Uiso 1 1 calc R U . . .
C16 C 0.1617(9) 0.5210(2) 0.3409(4) 0.042(2) Uani 1 1 d . U . . .
H16A H 0.121083 0.515396 0.301123 0.063 Uiso 1 1 calc R U . . .
H16B H 0.094244 0.513660 0.371120 0.063 Uiso 1 1 calc R U . . .
H16C H 0.252149 0.507932 0.347255 0.063 Uiso 1 1 calc R U . . .
C17 C 0.2869(13) 0.5745(3) 0.2988(4) 0.066(3) Uani 1 1 d . U . . .
H17A H 0.255430 0.564434 0.260076 0.100 Uiso 1 1 calc R U . . .
H17B H 0.384756 0.566415 0.308581 0.100 Uiso 1 1 calc R U . . .
H17C H 0.284528 0.601054 0.296802 0.100 Uiso 1 1 calc R U . . .
C18 C -0.1336(8) 0.5938(3) 0.4451(4) 0.0399(19) Uani 1 1 d . U . . .
H18 H -0.120802 0.611929 0.412529 0.048 Uiso 1 1 calc R U . . .
C19 C -0.2045(14) 0.5603(4) 0.4174(6) 0.094(5) Uani 1 1 d . U . . .
H19A H -0.296441 0.567079 0.398242 0.141 Uiso 1 1 calc R U . . .
H19B H -0.220622 0.542270 0.448593 0.141 Uiso 1 1 calc R U . . .
H19C H -0.142063 0.549918 0.387576 0.141 Uiso 1 1 calc R U . . .
C20 C -0.2360(10) 0.6098(3) 0.4886(6) 0.068(3) Uani 1 1 d . U . . .
H20A H -0.333823 0.608696 0.471533 0.102 Uiso 1 1 calc R U . . .
H20B H -0.210035 0.635114 0.496703 0.102 Uiso 1 1 calc R U . . .
H20C H -0.230560 0.595938 0.525903 0.102 Uiso 1 1 calc R U . . .
P21 P 0.35876(17) 0.66582(4) 0.50993(7) 0.0171(3) Uani 1 1 d . . . . .
C22 C 0.4684(7) 0.67260(17) 0.4439(3) 0.0187(12) Uani 1 1 d . . . . .
C23 C 0.4455(9) 0.6518(2) 0.3934(3) 0.039(2) Uani 1 1 d . . . . .
H23 H 0.367722 0.635213 0.392030 0.047 Uiso 1 1 calc R U . . .
C24 C 0.5322(9) 0.6544(2) 0.3444(4) 0.040(2) Uani 1 1 d . . . . .
H24 H 0.512614 0.639730 0.310329 0.048 Uiso 1 1 calc R U . . .
C25 C 0.6450(8) 0.6778(2) 0.3450(3) 0.0268(15) Uani 1 1 d . . . . .
H25 H 0.706201 0.679032 0.312134 0.032 Uiso 1 1 calc R U . . .
C26 C 0.6689(8) 0.6998(2) 0.3943(3) 0.0322(17) Uani 1 1 d . . . . .
H26 H 0.745608 0.716722 0.394918 0.039 Uiso 1 1 calc R U . . .
C27 C 0.5817(9) 0.6972(2) 0.4425(3) 0.0307(16) Uani 1 1 d . . . . .
H27 H 0.599446 0.712599 0.475879 0.037 Uiso 1 1 calc R U . . .
C28 C 0.2079(7) 0.69663(17) 0.4978(3) 0.0181(12) Uani 1 1 d . . . . .
C29 C 0.2147(8) 0.72927(19) 0.4649(3) 0.0264(15) Uani 1 1 d . . . . .
H29 H 0.302154 0.735990 0.447603 0.032 Uiso 1 1 calc R U . . .
C30 C 0.0967(8) 0.75156(19) 0.4575(3) 0.0289(15) Uani 1 1 d . . . . .
H30 H 0.102365 0.773160 0.434652 0.035 Uiso 1 1 calc R U . . .
C31 C -0.0321(8) 0.7420(2) 0.4843(3) 0.0259(14) Uani 1 1 d . . . . .
H31 H -0.113315 0.757355 0.480080 0.031 Uiso 1 1 calc R U . . .
C32 C -0.0406(7) 0.70991(19) 0.5169(3) 0.0238(14) Uani 1 1 d . . . . .
H32 H -0.127363 0.703480 0.535114 0.029 Uiso 1 1 calc R U . . .
C33 C 0.0776(7) 0.68753(18) 0.5225(3) 0.0222(13) Uani 1 1 d . . . . .
H33 H 0.070092 0.665376 0.543831 0.027 Uiso 1 1 calc R U . . .
C34 C 0.4736(6) 0.68931(17) 0.5658(3) 0.0173(12) Uani 1 1 d . . . . .
C35 C 0.4560(8) 0.7256(2) 0.5826(3) 0.0257(14) Uani 1 1 d . . . . .
H35 H 0.379384 0.739464 0.565555 0.031 Uiso 1 1 calc R U . . .
C36 C 0.5516(8) 0.7414(2) 0.6245(3) 0.0305(16) Uani 1 1 d . . . . .
H36 H 0.539022 0.765965 0.635889 0.037 Uiso 1 1 calc R U . . .
C37 C 0.6623(8) 0.7219(2) 0.6490(3) 0.0320(17) Uani 1 1 d . . . . .
H37 H 0.727348 0.732858 0.677000 0.038 Uiso 1 1 calc R U . . .
C38 C 0.6799(8) 0.6859(2) 0.6330(3) 0.0282(15) Uani 1 1 d . . . . .
H38 H 0.756214 0.672228 0.650797 0.034 Uiso 1 1 calc R U . . .
C39 C 0.5879(7) 0.6697(2) 0.5916(3) 0.0221(14) Uani 1 1 d . . . . .
H39 H 0.602396 0.645182 0.580528 0.027 Uiso 1 1 calc R U . . .
Rh2 Rh -0.17426(5) 0.39643(2) 0.76929(2) 0.01904(10) Uani 1 1 d . . . . .
P51 P -0.30543(18) 0.40440(5) 0.68826(8) 0.0211(3) Uani 1 1 d D U . . .
H51 H -0.318677 0.380961 0.666349 0.025 Uiso 1 1 calc R U . B 1
N52 N -0.2221(6) 0.43460(17) 0.6462(3) 0.0249(12) Uani 1 1 d . U . . .
C53 C -0.0893(8) 0.4509(2) 0.6731(4) 0.0378(18) Uani 1 1 d . U . . .
H53A H -0.021563 0.431126 0.683884 0.045 Uiso 1 1 calc R U . . .
H53B H -0.044079 0.466142 0.642698 0.045 Uiso 1 1 calc R U . . .
C54 C -0.1119(11) 0.4733(3) 0.7268(4) 0.051(2) Uani 1 1 d . U . . .
H54A H -0.158434 0.496275 0.713976 0.061 Uiso 1 1 calc R U . . .
H54B H -0.016953 0.479571 0.744906 0.061 Uiso 1 1 calc R U . . .
N55 N -0.2012(7) 0.45623(16) 0.7745(3) 0.0299(13) Uani 1 1 d D U . . .
C56 C -0.3458(10) 0.4722(4) 0.7653(8) 0.035(2) Uani 0.596(8) 1 d D U P C 1
H56A H -0.353451 0.484319 0.725901 0.042 Uiso 0.596(8) 1 calc R U P C 1
H56B H -0.362883 0.490594 0.796456 0.042 Uiso 0.596(8) 1 calc R U P C 1
C57 C -0.4567(13) 0.4418(3) 0.7684(5) 0.0325(18) Uani 0.596(8) 1 d D U P C 1
H57A H -0.432536 0.426112 0.803088 0.039 Uiso 0.596(8) 1 calc R U P C 1
H57B H -0.552209 0.452588 0.774642 0.039 Uiso 0.596(8) 1 calc R U P C 1
N58 N -0.4631(9) 0.4193(3) 0.7132(5) 0.0271(18) Uani 0.596(8) 1 d D U P C 1
C56' C -0.3580(13) 0.4658(7) 0.7763(10) 0.035(2) Uani 0.404(8) 1 d D U P C 2
H56C H -0.363763 0.490977 0.791272 0.042 Uiso 0.404(8) 1 calc R U P C 2
H56D H -0.400165 0.450046 0.806907 0.042 Uiso 0.404(8) 1 calc R U P C 2
C57' C -0.4577(19) 0.4634(4) 0.7199(8) 0.0325(18) Uani 0.404(8) 1 d D U P C 2
H57C H -0.555446 0.470959 0.730287 0.039 Uiso 0.404(8) 1 calc R U P C 2
H57D H -0.423247 0.480518 0.689579 0.039 Uiso 0.404(8) 1 calc R U P C 2
N58' N -0.4637(12) 0.4262(4) 0.6941(8) 0.0271(18) Uani 0.404(8) 1 d D U P C 2
C59 C -0.1412(9) 0.4669(2) 0.8353(3) 0.0328(16) Uani 1 1 d . U . . .
H59A H -0.217527 0.465603 0.864742 0.039 Uiso 1 1 calc R U . . .
H59B H -0.105849 0.492226 0.834147 0.039 Uiso 1 1 calc R U . . .
C60 C -0.0195(8) 0.4417(2) 0.8538(3) 0.0303(15) Uani 1 1 d . U . . .
H60A H 0.057291 0.442508 0.824514 0.036 Uiso 1 1 calc R U . . .
H60B H 0.021523 0.448620 0.893470 0.036 Uiso 1 1 calc R U . . .
N61 N -0.0847(6) 0.40504(16) 0.8558(2) 0.0242(12) Uani 1 1 d . U . . .
C62 C -0.1133(8) 0.3901(2) 0.9061(3) 0.0250(15) Uani 1 1 d . U . . .
C63 C -0.0736(8) 0.4079(2) 0.9656(3) 0.0309(16) Uani 1 1 d . U . . .
H63A H -0.111219 0.393309 0.998065 0.046 Uiso 1 1 calc R U . . .
H63B H -0.114844 0.432303 0.966728 0.046 Uiso 1 1 calc R U . . .
H63C H 0.030898 0.409480 0.970345 0.046 Uiso 1 1 calc R U . . .
C64 C -0.1900(8) 0.3553(2) 0.9096(3) 0.0281(15) Uani 1 1 d . U . . .
H64A H -0.269948 0.357711 0.936450 0.042 Uiso 1 1 calc R U . . .
H64B H -0.124116 0.336481 0.924813 0.042 Uiso 1 1 calc R U . . .
H64C H -0.226864 0.348397 0.869751 0.042 Uiso 1 1 calc R U . . .
C65 C -0.2743(9) 0.4464(2) 0.5872(3) 0.0341(17) Uani 1 1 d D U . . .
H65 H -0.373012 0.436175 0.581655 0.041 Uiso 1 1 calc R U . . .
C66 C -0.2902(12) 0.4874(2) 0.5814(5) 0.053(3) Uani 1 1 d D U . . .
H66A H -0.345634 0.493148 0.544807 0.079 Uiso 1 1 calc R U . . .
H66B H -0.195204 0.498533 0.579937 0.079 Uiso 1 1 calc R U . . .
H66C H -0.340075 0.496821 0.615904 0.079 Uiso 1 1 calc R U . . .
C67 C -0.1872(13) 0.4306(3) 0.5371(4) 0.068(3) Uani 1 1 d D U . . .
H67A H -0.231405 0.437473 0.498483 0.102 Uiso 1 1 calc R U . . .
H67B H -0.184880 0.404137 0.540503 0.102 Uiso 1 1 calc R U . . .
H67C H -0.089235 0.440139 0.540073 0.102 Uiso 1 1 calc R U . . .
C68 C -0.6058(12) 0.4112(4) 0.6876(7) 0.029(2) Uani 0.596(8) 1 d D U P C 1
H68 H -0.593280 0.392814 0.655409 0.035 Uiso 0.596(8) 1 calc R U P C 1
C69 C -0.6784(17) 0.4441(4) 0.6589(7) 0.048(3) Uani 0.596(8) 1 d D U P C 1
H69A H -0.773098 0.437104 0.642594 0.073 Uiso 0.596(8) 1 calc R U P C 1
H69B H -0.689114 0.463076 0.688982 0.073 Uiso 0.596(8) 1 calc R U P C 1
H69C H -0.619896 0.453197 0.626769 0.073 Uiso 0.596(8) 1 calc R U P C 1
C70 C -0.6962(15) 0.3935(4) 0.7350(7) 0.045(3) Uani 0.596(8) 1 d D U P C 1
H70A H -0.791739 0.388004 0.717949 0.068 Uiso 0.596(8) 1 calc R U P C 1
H70B H -0.650121 0.370981 0.748776 0.068 Uiso 0.596(8) 1 calc R U P C 1
H70C H -0.704913 0.410117 0.768775 0.068 Uiso 0.596(8) 1 calc R U P C 1
C68' C -0.593(2) 0.4042(7) 0.6996(11) 0.029(2) Uani 0.404(8) 1 d D U P C 2
H68' H -0.570780 0.379426 0.684545 0.035 Uiso 0.404(8) 1 calc R U P C 2
C69' C -0.712(2) 0.4190(7) 0.6598(11) 0.048(3) Uani 0.404(8) 1 d . U P C 2
H69D H -0.797845 0.404169 0.663754 0.073 Uiso 0.404(8) 1 calc R U P C 2
H69E H -0.732191 0.444067 0.671178 0.073 Uiso 0.404(8) 1 calc R U P C 2
H69F H -0.682102 0.418407 0.618275 0.073 Uiso 0.404(8) 1 calc R U P C 2
C70' C -0.627(2) 0.4000(7) 0.7689(10) 0.045(3) Uani 0.404(8) 1 d . U P C 2
H70D H -0.713807 0.385377 0.772944 0.068 Uiso 0.404(8) 1 calc R U P C 2
H70E H -0.546307 0.388089 0.789751 0.068 Uiso 0.404(8) 1 calc R U P C 2
H70F H -0.642001 0.424074 0.786234 0.068 Uiso 0.404(8) 1 calc R U P C 2
P71 P -0.11736(18) 0.33949(4) 0.75018(7) 0.0178(3) Uani 1 1 d . . . . .
C72 C -0.0059(7) 0.33232(19) 0.6848(3) 0.0212(13) Uani 1 1 d . . . . .
C73 C -0.0274(10) 0.3533(3) 0.6332(4) 0.043(2) Uani 1 1 d . . . . .
H73 H -0.102970 0.370582 0.631760 0.052 Uiso 1 1 calc R U . . .
C74 C 0.0566(11) 0.3498(3) 0.5850(4) 0.051(3) Uani 1 1 d . . . . .
H74 H 0.036603 0.363797 0.550259 0.061 Uiso 1 1 calc R U . . .
C75 C 0.1701(8) 0.32596(19) 0.5864(3) 0.0264(15) Uani 1 1 d . . . . .
H75 H 0.232170 0.324660 0.553851 0.032 Uiso 1 1 calc R U . . .
C76 C 0.1926(9) 0.3043(2) 0.6351(4) 0.0376(19) Uani 1 1 d . . . . .
H76 H 0.268592 0.287123 0.635614 0.045 Uiso 1 1 calc R U . . .
C77 C 0.1049(8) 0.3070(2) 0.6842(3) 0.0318(17) Uani 1 1 d . . . . .
H77 H 0.120999 0.291486 0.717553 0.038 Uiso 1 1 calc R U . . .
C78 C -0.0058(7) 0.31540(18) 0.8066(3) 0.0201(13) Uani 1 1 d . . . . .
C79 C 0.1086(7) 0.33424(19) 0.8334(3) 0.0220(14) Uani 1 1 d . . . . .
H79 H 0.123439 0.358978 0.823539 0.026 Uiso 1 1 calc R U . . .
C80 C 0.2020(7) 0.3171(2) 0.8748(3) 0.0259(15) Uani 1 1 d . . . . .
H80 H 0.280736 0.330009 0.892319 0.031 Uiso 1 1 calc R U . . .
C81 C 0.1787(8) 0.2819(2) 0.8896(3) 0.0319(16) Uani 1 1 d . . . . .
H81 H 0.240607 0.270427 0.918225 0.038 Uiso 1 1 calc R U . . .
C82 C 0.0649(8) 0.2623(2) 0.8631(3) 0.0323(17) Uani 1 1 d . . . . .
H82 H 0.050475 0.237620 0.873319 0.039 Uiso 1 1 calc R U . . .
C83 C -0.0261(7) 0.27927(19) 0.8221(3) 0.0243(14) Uani 1 1 d . . . . .
H83 H -0.103504 0.266061 0.804156 0.029 Uiso 1 1 calc R U . . .
C84 C -0.2699(7) 0.30871(18) 0.7369(3) 0.0212(13) Uani 1 1 d . . . . .
C85 C -0.2625(8) 0.2772(2) 0.7030(3) 0.0286(15) Uani 1 1 d . . . . .
H85 H -0.176714 0.271319 0.683675 0.034 Uiso 1 1 calc R U . . .
C86 C -0.3811(8) 0.2543(2) 0.6975(4) 0.0338(17) Uani 1 1 d . . . . .
H86 H -0.375259 0.232745 0.674634 0.041 Uiso 1 1 calc R U . . .
C87 C -0.5064(8) 0.2627(2) 0.7249(3) 0.0324(17) Uani 1 1 d . . . . .
H87 H -0.586442 0.246887 0.721355 0.039 Uiso 1 1 calc R U . . .
C88 C -0.5148(8) 0.2939(2) 0.7570(3) 0.0269(15) Uani 1 1 d . . . . .
H88 H -0.601840 0.299934 0.775357 0.032 Uiso 1 1 calc R U . . .
C89 C -0.3973(7) 0.31737(17) 0.7635(3) 0.0202(13) Uani 1 1 d . . . . .
H89 H -0.404762 0.339065 0.785986 0.024 Uiso 1 1 calc R U . . .
Rh3 Rh 0.82362(6) 0.37512(2) 0.26169(2) 0.02039(10) Uani 1 1 d . . . . .
P101 P 0.69750(19) 0.40392(4) 0.19366(7) 0.0210(3) Uani 1 1 d D . . . .
H101 H 0.673540 0.387473 0.159314 0.025 Uiso 1 1 calc R U . . .
N102 N 0.7953(7) 0.43935(14) 0.1710(2) 0.0296(14) Uani 1 1 d D . . . .
C103 C 0.8112(9) 0.46860(18) 0.2156(3) 0.0319(17) Uani 1 1 d D . . . .
H10C H 0.715037 0.477998 0.224590 0.038 Uiso 1 1 calc R U . . .
H10D H 0.866164 0.488746 0.198250 0.038 Uiso 1 1 calc R U . . .
C104 C 0.8861(8) 0.45666(19) 0.2733(3) 0.0315(17) Uani 1 1 d D . . . .
H10E H 0.983207 0.448095 0.263909 0.038 Uiso 1 1 calc R U . . .
H10F H 0.897890 0.478195 0.299361 0.038 Uiso 1 1 calc R U . . .
N105 N 0.8140(6) 0.42727(16) 0.3084(2) 0.0284(13) Uani 1 1 d D . . . .
C106 C 0.6634(7) 0.4374(2) 0.3228(3) 0.0315(16) Uani 1 1 d D . . . .
H10G H 0.649232 0.463473 0.313650 0.038 Uiso 1 1 calc R U . . .
H10H H 0.651954 0.434269 0.366214 0.038 Uiso 1 1 calc R U . . .
C107 C 0.5462(7) 0.4158(2) 0.2897(3) 0.0338(17) Uani 1 1 d D . . . .
H10I H 0.555435 0.389965 0.301370 0.041 Uiso 1 1 calc R U . . .
H10J H 0.451877 0.424417 0.302721 0.041 Uiso 1 1 calc R U . . .
N108 N 0.5491(6) 0.41831(16) 0.2245(2) 0.0270(13) Uani 1 1 d D . . . .
C109 C 0.9026(8) 0.42244(19) 0.3644(3) 0.0321(16) Uani 1 1 d D . . . .
H10K H 0.871176 0.439771 0.394976 0.039 Uiso 1 1 calc R U . . .
H10L H 1.004408 0.427370 0.356571 0.039 Uiso 1 1 calc R U . . .
C110 C 0.8864(10) 0.38411(19) 0.3867(3) 0.0365(19) Uani 1 1 d D . . . .
H11A H 0.940226 0.380799 0.425085 0.044 Uiso 1 1 calc R U . . .
H11B H 0.784283 0.378415 0.392624 0.044 Uiso 1 1 calc R U . . .
N111 N 0.9448(7) 0.36058(15) 0.3404(2) 0.0273(13) Uani 1 1 d D . . . .
C112 C 1.0487(8) 0.33898(19) 0.3528(3) 0.0299(16) Uani 1 1 d D . . . .
C113 C 1.1315(8) 0.3231(2) 0.3039(3) 0.0327(17) Uani 1 1 d D . . . .
H11C H 1.129374 0.296592 0.306689 0.049 Uiso 1 1 calc R U . . .
H11D H 1.230891 0.331560 0.307260 0.049 Uiso 1 1 calc R U . . .
H11E H 1.088899 0.330695 0.265346 0.049 Uiso 1 1 calc R U . . .
C114 C 1.0983(11) 0.3270(2) 0.4140(3) 0.045(2) Uani 1 1 d D . . . .
H11F H 1.157399 0.305163 0.410938 0.067 Uiso 1 1 calc R U . . .
H11G H 1.014984 0.321652 0.437925 0.067 Uiso 1 1 calc R U . . .
H11H H 1.154944 0.346378 0.433244 0.067 Uiso 1 1 calc R U . . .
C115 C 0.8037(8) 0.44939(19) 0.1081(3) 0.0319(17) Uani 1 1 d D . . . .
H115 H 0.785545 0.426893 0.084147 0.038 Uiso 1 1 calc R U . . .
C116 C 0.9544(8) 0.4624(2) 0.0948(3) 0.0347(17) Uani 1 1 d D . . . .
H11I H 0.961208 0.466546 0.051861 0.052 Uiso 1 1 calc R U . . .
H11J H 1.024159 0.443866 0.107618 0.052 Uiso 1 1 calc R U . . .
H11K H 0.974498 0.485010 0.116348 0.052 Uiso 1 1 calc R U . . .
C117 C 0.6923(9) 0.4774(2) 0.0874(4) 0.0382(19) Uani 1 1 d D . . . .
H11L H 0.702345 0.482200 0.044822 0.057 Uiso 1 1 calc R U . . .
H11M H 0.707047 0.499894 0.109976 0.057 Uiso 1 1 calc R U . . .
H11N H 0.596110 0.467964 0.094167 0.057 Uiso 1 1 calc R U . . .
C118 C 0.4195(7) 0.43104(18) 0.1910(4) 0.0345(17) Uani 1 1 d D . . . .
H118 H 0.439941 0.429603 0.147596 0.041 Uiso 1 1 calc R U . . .
C119 C 0.2912(9) 0.4063(2) 0.2018(4) 0.047(2) Uani 1 1 d D . . . .
H11O H 0.209771 0.413835 0.176069 0.070 Uiso 1 1 calc R U . . .
H11P H 0.265181 0.408042 0.243657 0.070 Uiso 1 1 calc R U . . .
H11Q H 0.316620 0.381160 0.192645 0.070 Uiso 1 1 calc R U . . .
C120 C 0.3839(10) 0.4705(2) 0.2048(5) 0.054(3) Uani 1 1 d D . . . .
H12A H 0.304296 0.478625 0.178512 0.081 Uiso 1 1 calc R U . . .
H12B H 0.468011 0.485745 0.198391 0.081 Uiso 1 1 calc R U . . .
H12C H 0.356418 0.472606 0.246456 0.081 Uiso 1 1 calc R U . . .
P121 P 0.79842(19) 0.32380(4) 0.21170(7) 0.0181(3) Uani 1 1 d . . . . .
C122 C 0.8545(7) 0.28205(16) 0.2507(3) 0.0175(12) Uani 1 1 d . . . . .
C123 C 0.9303(7) 0.25397(18) 0.2256(3) 0.0242(14) Uani 1 1 d . . . . .
H123 H 0.953812 0.254926 0.184748 0.029 Uiso 1 1 calc R U . . .
C124 C 0.9724(8) 0.22393(19) 0.2609(3) 0.0252(14) Uani 1 1 d . . . . .
H124 H 1.022683 0.204515 0.243275 0.030 Uiso 1 1 calc R U . . .
C125 C 0.9419(8) 0.2222(2) 0.3207(3) 0.0288(16) Uani 1 1 d . . . . .
H125 H 0.973396 0.202111 0.344170 0.035 Uiso 1 1 calc R U . . .
C126 C 0.8654(7) 0.2499(2) 0.3458(3) 0.0253(14) Uani 1 1 d . . . . .
H126 H 0.842451 0.248581 0.386715 0.030 Uiso 1 1 calc R U . . .
C127 C 0.8217(7) 0.27946(19) 0.3122(3) 0.0228(13) Uani 1 1 d . . . . .
H127 H 0.769050 0.298334 0.330187 0.027 Uiso 1 1 calc R U . . .
C128 C 0.8949(7) 0.32300(17) 0.1419(3) 0.0180(12) Uani 1 1 d . . . . .
C129 C 0.8705(8) 0.29747(18) 0.0966(3) 0.0224(13) Uani 1 1 d . . . . .
H129 H 0.800809 0.278976 0.100965 0.027 Uiso 1 1 calc R U . . .
C130 C 0.9493(8) 0.29935(19) 0.0448(3) 0.0272(15) Uani 1 1 d . . . . .
H130 H 0.933382 0.281951 0.014056 0.033 Uiso 1 1 calc R U . . .
C131 C 1.0499(8) 0.3263(2) 0.0380(3) 0.0246(14) Uani 1 1 d . . . . .
H131 H 1.103268 0.327255 0.002720 0.029 Uiso 1 1 calc R U . . .
C132 C 1.0736(7) 0.3521(2) 0.0827(3) 0.0245(14) Uani 1 1 d . . . . .
H132 H 1.141968 0.370910 0.077847 0.029 Uiso 1 1 calc R U . . .
C133 C 0.9964(7) 0.35006(18) 0.1340(3) 0.0215(13) Uani 1 1 d . . . . .
H133 H 1.013000 0.367498 0.164583 0.026 Uiso 1 1 calc R U . . .
C134 C 0.6136(7) 0.31231(17) 0.1871(3) 0.0191(12) Uani 1 1 d . . . . .
C135 C 0.5225(8) 0.29457(19) 0.2261(3) 0.0252(14) Uani 1 1 d . . . . .
H135 H 0.557648 0.287790 0.264720 0.030 Uiso 1 1 calc R U . . .
C136 C 0.3836(8) 0.2869(2) 0.2092(4) 0.0339(18) Uani 1 1 d . . . . .
H136 H 0.324882 0.274382 0.236209 0.041 Uiso 1 1 calc R U . . .
C137 C 0.3261(8) 0.2969(2) 0.1534(4) 0.0299(16) Uani 1 1 d . . . . .
H137 H 0.230110 0.291152 0.141700 0.036 Uiso 1 1 calc R U . . .
C138 C 0.4149(8) 0.31581(19) 0.1155(3) 0.0263(15) Uani 1 1 d . . . . .
H138 H 0.376819 0.324063 0.078119 0.032 Uiso 1 1 calc R U . . .
C139 C 0.5559(7) 0.32281(18) 0.1306(3) 0.0222(13) Uani 1 1 d . . . . .
H139 H 0.614827 0.334739 0.103060 0.027 Uiso 1 1 calc R U . . .
Rh4 Rh 1.31583(6) 0.62452(2) 0.02050(2) 0.02569(12) Uani 1 1 d . . . . .
P151 P 1.1900(2) 0.59552(5) -0.04666(8) 0.0312(4) Uani 1 1 d D U . . .
H151 H 1.168994 0.611545 -0.081825 0.037 Uiso 1 1 calc R U . . .
N152 N 1.2814(10) 0.55849(19) -0.0677(3) 0.060(2) Uani 1 1 d D U . . .
C153 C 1.2975(14) 0.5303(2) -0.0214(4) 0.065(3) Uani 1 1 d D U . . .
H15A H 1.352035 0.509747 -0.037803 0.078 Uiso 1 1 calc R U . . .
H15B H 1.201180 0.521106 -0.012024 0.078 Uiso 1 1 calc R U . . .
C154 C 1.3719(12) 0.5426(2) 0.0358(3) 0.054(2) Uani 1 1 d D U . . .
H15C H 1.380844 0.521526 0.062923 0.065 Uiso 1 1 calc R U . . .
H15D H 1.470075 0.550434 0.026486 0.065 Uiso 1 1 calc R U . . .
N155 N 1.3009(7) 0.57296(16) 0.0684(2) 0.0366(15) Uani 1 1 d D U . . .
C156 C 1.1491(8) 0.5641(2) 0.0837(3) 0.0368(17) Uani 1 1 d D U . . .
H15E H 1.138213 0.568117 0.126918 0.044 Uiso 1 1 calc R U . . .
H15F H 1.131536 0.538088 0.075580 0.044 Uiso 1 1 calc R U . . .
C157 C 1.0345(8) 0.5865(2) 0.0494(3) 0.0360(17) Uani 1 1 d D U . . .
H15G H 0.938789 0.578664 0.062007 0.043 Uiso 1 1 calc R U . . .
H15H H 1.046399 0.612319 0.060259 0.043 Uiso 1 1 calc R U . . .
N158 N 1.0399(7) 0.58300(17) -0.0162(2) 0.0353(14) Uani 1 1 d D U . . .
C159 C 1.3875(10) 0.5784(2) 0.1252(3) 0.0414(19) Uani 1 1 d D U . . .
H15I H 1.489666 0.573277 0.118416 0.050 Uiso 1 1 calc R U . . .
H15J H 1.354469 0.561425 0.156106 0.050 Uiso 1 1 calc R U . . .
C160 C 1.3707(10) 0.6169(2) 0.1462(3) 0.0398(19) Uani 1 1 d D U . . .
H16D H 1.268243 0.622921 0.150492 0.048 Uiso 1 1 calc R U . . .
H16E H 1.421658 0.620589 0.185133 0.048 Uiso 1 1 calc R U . . .
N161 N 1.4338(7) 0.63966(18) 0.0999(3) 0.0359(15) Uani 1 1 d D U . . .
C162 C 1.5346(8) 0.6624(2) 0.1128(3) 0.0362(18) Uani 1 1 d D U . . .
C163 C 1.6207(8) 0.6784(2) 0.0652(4) 0.039(2) Uani 1 1 d D U . . .
H16F H 1.591526 0.667630 0.026706 0.058 Uiso 1 1 calc R U . . .
H16G H 1.722418 0.673413 0.073596 0.058 Uiso 1 1 calc R U . . .
H16H H 1.605112 0.704656 0.063679 0.058 Uiso 1 1 calc R U . . .
C164 C 1.5798(11) 0.6746(3) 0.1746(3) 0.050(2) Uani 1 1 d D U . . .
H16I H 1.504597 0.668531 0.202376 0.075 Uiso 1 1 calc R U . . .
H16J H 1.595290 0.700883 0.174735 0.075 Uiso 1 1 calc R U . . .
H16K H 1.668836 0.662285 0.187062 0.075 Uiso 1 1 calc R U . . .
C165 C 1.3108(8) 0.54961(19) -0.1280(3) 0.0313(16) Uani 1 1 d D U . . .
H165 H 1.285261 0.571448 -0.152528 0.038 Uiso 1 1 calc R U . . .
C166 C 1.4674(11) 0.5421(3) -0.1370(7) 0.090(4) Uani 1 1 d D U . . .
H16L H 1.524447 0.562861 -0.122551 0.136 Uiso 1 1 calc R U . . .
H16M H 1.483050 0.538401 -0.179469 0.136 Uiso 1 1 calc R U . . .
H16N H 1.496286 0.520344 -0.114669 0.136 Uiso 1 1 calc R U . . .
C167 C 1.2211(14) 0.5185(3) -0.1529(5) 0.071(4) Uani 1 1 d D U . . .
H16O H 1.254327 0.495664 -0.134817 0.107 Uiso 1 1 calc R U . . .
H16P H 1.230731 0.517246 -0.196237 0.107 Uiso 1 1 calc R U . . .
H16Q H 1.120443 0.522411 -0.143864 0.107 Uiso 1 1 calc R U . . .
C168 C 0.9096(9) 0.5715(2) -0.0499(4) 0.043(2) Uani 1 1 d D U . . .
H168 H 0.931015 0.572436 -0.093280 0.052 Uiso 1 1 calc R U . . .
C169 C 0.7865(10) 0.5979(3) -0.0397(5) 0.059(3) Uani 1 1 d D U . . .
H16R H 0.758303 0.596285 0.001935 0.089 Uiso 1 1 calc R U . . .
H16S H 0.704613 0.591574 -0.066100 0.089 Uiso 1 1 calc R U . . .
H16T H 0.817627 0.622661 -0.048204 0.089 Uiso 1 1 calc R U . . .
C170 C 0.8656(11) 0.5329(2) -0.0357(4) 0.050(2) Uani 1 1 d D U . . .
H17D H 0.940604 0.516076 -0.047766 0.074 Uiso 1 1 calc R U . . .
H17E H 0.775730 0.527072 -0.057395 0.074 Uiso 1 1 calc R U . . .
H17F H 0.852162 0.530554 0.007252 0.074 Uiso 1 1 calc R U . . .
P171 P 1.28915(19) 0.67626(5) -0.02888(7) 0.0209(3) Uani 1 1 d . . . . .
C172 C 1.1025(7) 0.68722(17) -0.0529(3) 0.0200(13) Uani 1 1 d . . . . .
C173 C 1.0137(8) 0.7055(2) -0.0138(4) 0.0305(17) Uani 1 1 d . . . . .
H173 H 1.049345 0.712346 0.024731 0.037 Uiso 1 1 calc R U . . .
C174 C 0.8729(8) 0.7136(2) -0.0315(4) 0.0336(17) Uani 1 1 d . . . . .
H174 H 0.813872 0.726533 -0.005158 0.040 Uiso 1 1 calc R U . . .
C175 C 0.8183(8) 0.7033(2) -0.0863(4) 0.0329(17) Uani 1 1 d . . . . .
H175 H 0.722166 0.709057 -0.097857 0.039 Uiso 1 1 calc R U . . .
C176 C 0.9033(8) 0.68471(19) -0.1245(3) 0.0259(14) Uani 1 1 d . . . . .
H176 H 0.864550 0.676973 -0.162042 0.031 Uiso 1 1 calc R U . . .
C177 C 1.0450(7) 0.67702(18) -0.1089(3) 0.0222(13) Uani 1 1 d . . . . .
H177 H 1.103338 0.664776 -0.136337 0.027 Uiso 1 1 calc R U . . .
C178 C 1.3420(7) 0.71787(19) 0.0112(3) 0.0221(13) Uani 1 1 d . . . . .
C179 C 1.4166(7) 0.74625(19) -0.0137(3) 0.0234(14) Uani 1 1 d . . . . .
H179 H 1.440881 0.744962 -0.054403 0.028 Uiso 1 1 calc R U . . .
C180 C 1.4565(8) 0.7766(2) 0.0197(3) 0.0305(16) Uani 1 1 d . . . . .
H180 H 1.506685 0.795916 0.001757 0.037 Uiso 1 1 calc R U . . .
C181 C 1.4226(8) 0.7785(2) 0.0798(3) 0.0300(16) Uani 1 1 d . . . . .
H181 H 1.449580 0.799071 0.103116 0.036 Uiso 1 1 calc R U . . .
C182 C 1.3492(8) 0.7500(2) 0.1049(3) 0.0317(17) Uani 1 1 d . . . . .
H182 H 1.326681 0.750995 0.145828 0.038 Uiso 1 1 calc R U . . .
C183 C 1.3081(8) 0.7202(2) 0.0712(3) 0.0276(15) Uani 1 1 d . . . . .
H183 H 1.256429 0.701077 0.088989 0.033 Uiso 1 1 calc R U . . .
C184 C 1.3843(7) 0.67779(18) -0.0989(3) 0.0199(12) Uani 1 1 d . . . . .
C185 C 1.3582(7) 0.70328(18) -0.1436(3) 0.0219(13) Uani 1 1 d . . . . .
H185 H 1.288363 0.721641 -0.138465 0.026 Uiso 1 1 calc R U . . .
C186 C 1.4342(8) 0.70195(18) -0.1956(3) 0.0226(13) Uani 1 1 d . . . . .
H186 H 1.413981 0.719075 -0.226422 0.027 Uiso 1 1 calc R U . . .
C187 C 1.5391(7) 0.67598(19) -0.2033(3) 0.0242(14) Uani 1 1 d . . . . .
H187 H 1.592826 0.675709 -0.238453 0.029 Uiso 1 1 calc R U . . .
C188 C 1.5648(8) 0.6502(2) -0.1586(3) 0.0258(15) Uani 1 1 d . . . . .
H188 H 1.635774 0.632096 -0.163540 0.031 Uiso 1 1 calc R U . . .
C189 C 1.4869(7) 0.65100(18) -0.1071(3) 0.0193(13) Uani 1 1 d . . . . .
H189 H 1.503577 0.633125 -0.077194 0.023 Uiso 1 1 calc R U . . .
Sb20 Sb -0.07898(5) 0.58861(2) 0.72516(2) 0.02539(10) Uani 1 1 d D . . . .
F201 F -0.1283(6) 0.55924(15) 0.7894(2) 0.0549(15) Uani 1 1 d D . . . .
F202 F -0.2174(6) 0.56463(16) 0.6769(3) 0.0590(16) Uani 1 1 d D . . . .
F203 F 0.0578(6) 0.55531(15) 0.7020(3) 0.0573(15) Uani 1 1 d D . . . .
F204 F 0.0603(6) 0.61135(15) 0.7741(2) 0.0528(14) Uani 1 1 d D . . . .
F205 F -0.2132(7) 0.62276(16) 0.7475(3) 0.0652(18) Uani 1 1 d D . . . .
F206 F -0.0338(6) 0.61867(14) 0.66072(19) 0.0454(12) Uani 1 1 d D . . . .
Sb30 Sb 0.34287(6) 0.42385(2) 0.45201(3) 0.03465(12) Uani 1 1 d . . . . .
F301 F 0.2840(8) 0.38518(16) 0.4978(3) 0.0693(19) Uani 1 1 d . . . . .
F302 F 0.2678(6) 0.40086(15) 0.3825(2) 0.0563(14) Uani 1 1 d . . . . .
F303 F 0.5170(7) 0.40090(16) 0.4417(3) 0.0713(18) Uani 1 1 d . . . . .
F304 F 0.4129(7) 0.44835(16) 0.5189(2) 0.0592(15) Uani 1 1 d . . . . .
F305 F 0.1662(6) 0.44716(17) 0.4598(3) 0.0567(15) Uani 1 1 d . . . . .
F306 F 0.4070(6) 0.46218(13) 0.4038(2) 0.0483(13) Uani 1 1 d . . . . .
Sb40 Sb -0.56913(5) 0.41244(2) 0.96369(2) 0.02980(11) Uani 1 1 d . . . . .
F401 F -0.6937(7) 0.37638(18) 0.9890(3) 0.0669(18) Uani 1 1 d . . . . .
F402 F -0.7133(7) 0.4313(2) 0.9138(3) 0.076(2) Uani 1 1 d . . . . .
F403 F -0.5126(6) 0.38181(17) 0.9019(2) 0.0541(15) Uani 1 1 d . . . . .
F404 F -0.4228(6) 0.39430(17) 1.0145(2) 0.0553(14) Uani 1 1 d . . . . .
F405 F -0.6257(7) 0.44339(17) 1.0241(3) 0.0638(17) Uani 1 1 d . . . . .
F406 F -0.4424(8) 0.4479(2) 0.9373(3) 0.084(2) Uani 1 1 d . . . . .
Sb50 Sb 0.8035(3) 0.57850(8) 0.22474(12) 0.0384(4) Uani 0.548(3) 1 d D . P D 1
F501 F 0.8792(13) 0.6042(3) 0.2918(4) 0.070(3) Uani 0.548(3) 1 d D . P D 1
F502 F 0.8671(16) 0.6177(3) 0.1776(5) 0.091(4) Uani 0.548(3) 1 d D . P D 1
F503 F 0.9780(10) 0.5547(3) 0.2158(4) 0.067(2) Uani 0.548(3) 1 d D . P D 1
F504 F 0.7492(12) 0.5412(2) 0.2748(4) 0.057(2) Uani 0.548(3) 1 d D . P D 1
F505 F 0.6292(10) 0.6007(4) 0.2353(5) 0.083(3) Uani 0.548(3) 1 d D . P D 1
F506 F 0.7366(13) 0.5555(3) 0.1563(4) 0.067(3) Uani 0.548(3) 1 d D . P D 1
Sb55 Sb 0.8395(4) 0.58251(10) 0.21173(15) 0.0384(4) Uani 0.452(3) 1 d D . P D 2
F551 F 0.8124(17) 0.6182(3) 0.2688(5) 0.070(3) Uani 0.452(3) 1 d D . P D 2
F552 F 0.8103(19) 0.6167(4) 0.1498(5) 0.091(4) Uani 0.452(3) 1 d D . P D 2
F553 F 1.0361(10) 0.5930(4) 0.2127(5) 0.067(2) Uani 0.452(3) 1 d D . P D 2
F554 F 0.8752(15) 0.5483(3) 0.2716(4) 0.057(2) Uani 0.452(3) 1 d D . P D 2
F555 F 0.6501(10) 0.5688(4) 0.2087(6) 0.083(3) Uani 0.452(3) 1 d D . P D 2
F556 F 0.8779(15) 0.5470(3) 0.1534(5) 0.067(3) Uani 0.452(3) 1 d D . P D 2

loop_
_atom_site_aniso_label
_atom_site_aniso_U_11
_atom_site_aniso_U_22
_atom_site_aniso_U_33
_atom_site_aniso_U_23
_atom_site_aniso_U_13
_atom_site_aniso_U_12
Rh1 0.0177(2) 0.0158(2) 0.0180(2) -0.00203(17) -0.00180(18) 0.00139(18)
P1 0.0157(7) 0.0214(8) 0.0216(8) -0.0043(6) -0.0005(6) 0.0003(6)
N2 0.018(3) 0.028(3) 0.024(3) -0.008(2) -0.002(2) 0.000(2)
C3 0.025(3) 0.048(4) 0.037(4) -0.024(3) -0.002(3) 0.015(3)
C4 0.058(5) 0.040(4) 0.047(4) -0.015(4) -0.016(4) 0.025(4)
N5 0.033(3) 0.019(3) 0.042(3) -0.003(2) -0.013(3) 0.007(2)
C6 0.033(3) 0.021(4) 0.042(5) -0.001(4) -0.015(3) -0.009(3)
C7 0.025(4) 0.031(4) 0.045(4) 0.007(3) -0.002(3) -0.004(3)
C6' 0.033(3) 0.021(4) 0.042(5) -0.001(4) -0.015(3) -0.009(3)
C7' 0.025(4) 0.031(4) 0.045(4) 0.007(3) -0.002(3) -0.004(3)
N8 0.016(2) 0.033(3) 0.044(3) 0.015(3) 0.002(2) 0.001(2)
C9 0.033(4) 0.021(3) 0.042(4) 0.007(3) -0.011(3) 0.001(3)
C10 0.031(3) 0.022(3) 0.031(3) 0.001(3) -0.009(3) 0.006(3)
N11 0.021(3) 0.019(2) 0.024(3) 0.001(2) -0.006(2) -0.004(2)
C12 0.024(3) 0.023(3) 0.024(3) 0.003(2) -0.006(2) -0.009(3)
C13 0.032(4) 0.040(4) 0.030(4) 0.012(3) -0.007(3) -0.007(3)
C14 0.031(4) 0.036(4) 0.017(3) -0.003(3) 0.005(3) -0.007(3)
C15 0.031(4) 0.038(4) 0.024(3) -0.012(3) -0.002(3) -0.007(3)
C16 0.034(4) 0.043(5) 0.047(5) -0.019(4) -0.009(4) -0.006(4)
C17 0.077(7) 0.089(8) 0.035(5) -0.023(5) 0.016(5) -0.047(6)
C18 0.024(3) 0.056(5) 0.040(4) 0.013(4) 0.000(3) -0.005(3)
C19 0.061(7) 0.145(11) 0.076(8) -0.062(8) 0.012(6) -0.049(7)
C20 0.033(5) 0.060(6) 0.111(9) -0.025(6) 0.017(5) 0.000(5)
P21 0.0159(7) 0.0179(7) 0.0175(7) -0.0021(6) -0.0002(6) 0.0006(6)
C22 0.022(3) 0.019(3) 0.015(3) 0.000(2) -0.002(2) 0.004(2)
C23 0.038(4) 0.052(5) 0.028(4) -0.011(4) 0.004(3) -0.026(4)
C24 0.045(5) 0.051(5) 0.024(4) -0.015(4) 0.012(4) -0.019(4)
C25 0.032(4) 0.030(4) 0.019(3) 0.001(3) 0.003(3) 0.000(3)
C26 0.028(4) 0.044(4) 0.025(4) -0.008(3) 0.006(3) -0.015(3)
C27 0.037(4) 0.031(4) 0.024(4) -0.008(3) -0.001(3) -0.007(3)
C28 0.018(3) 0.019(3) 0.017(3) -0.005(2) -0.003(2) -0.001(2)
C29 0.024(3) 0.022(3) 0.034(4) 0.002(3) 0.001(3) -0.005(3)
C30 0.033(4) 0.020(3) 0.034(4) 0.003(3) -0.006(3) 0.001(3)
C31 0.023(3) 0.027(3) 0.027(4) -0.001(3) -0.005(3) 0.004(3)
C32 0.021(3) 0.027(3) 0.023(3) -0.005(3) -0.001(3) 0.003(3)
C33 0.029(4) 0.021(3) 0.016(3) -0.002(2) 0.000(3) -0.003(3)
C34 0.015(3) 0.022(3) 0.016(3) -0.006(2) 0.002(2) -0.003(2)
C35 0.026(4) 0.029(4) 0.021(3) -0.006(3) 0.002(3) -0.001(3)
C36 0.030(4) 0.028(4) 0.034(4) -0.019(3) 0.002(3) -0.001(3)
C37 0.030(4) 0.047(5) 0.019(3) -0.013(3) -0.002(3) -0.008(3)
C38 0.021(3) 0.040(4) 0.023(3) 0.005(3) -0.003(3) -0.001(3)
C39 0.016(3) 0.031(4) 0.019(3) 0.001(3) -0.002(2) -0.003(3)
Rh2 0.0202(2) 0.0178(2) 0.0192(2) -0.00089(18) 0.00044(18) -0.00318(19)
P51 0.0158(7) 0.0213(8) 0.0261(9) -0.0039(7) -0.0025(6) 0.0012(6)
N52 0.015(2) 0.033(3) 0.026(3) 0.007(2) -0.002(2) 0.003(2)
C53 0.023(3) 0.048(4) 0.042(4) 0.021(3) -0.008(3) -0.012(3)
C54 0.060(5) 0.040(4) 0.051(4) 0.020(4) -0.017(4) -0.029(4)
N55 0.035(3) 0.020(3) 0.034(3) -0.003(2) -0.012(3) 0.001(2)
C56 0.040(4) 0.020(4) 0.044(4) -0.002(4) -0.015(3) 0.007(3)
C57 0.023(3) 0.034(4) 0.040(4) -0.010(3) -0.002(3) 0.007(3)
N58 0.017(2) 0.032(3) 0.032(4) -0.005(3) -0.001(3) -0.002(3)
C56' 0.040(4) 0.020(4) 0.044(4) -0.002(4) -0.015(3) 0.007(3)
C57' 0.023(3) 0.034(4) 0.040(4) -0.010(3) -0.002(3) 0.007(3)
N58' 0.017(2) 0.032(3) 0.032(4) -0.005(3) -0.001(3) -0.002(3)
C59 0.039(4) 0.025(3) 0.034(4) -0.006(3) -0.013(3) -0.004(3)
C60 0.030(4) 0.026(3) 0.034(4) -0.007(3) -0.005(3) -0.004(3)
N61 0.023(3) 0.026(3) 0.024(3) -0.003(2) -0.002(2) 0.005(2)
C62 0.022(3) 0.031(3) 0.022(3) -0.006(3) -0.005(3) 0.006(3)
C63 0.037(4) 0.040(4) 0.015(3) -0.009(3) -0.007(3) 0.003(3)
C64 0.030(4) 0.031(4) 0.023(3) 0.004(3) 0.000(3) 0.002(3)
C65 0.033(4) 0.037(4) 0.032(4) 0.007(3) -0.006(3) 0.010(3)
C66 0.059(6) 0.040(5) 0.059(6) 0.017(4) -0.017(5) 0.009(4)
C67 0.080(7) 0.089(8) 0.036(5) 0.024(5) 0.017(5) 0.037(6)
C68 0.017(3) 0.035(4) 0.035(5) 0.001(4) 0.002(3) -0.001(3)
C69 0.036(6) 0.056(7) 0.054(6) 0.005(6) 0.005(5) 0.012(6)
C70 0.022(5) 0.052(6) 0.064(7) 0.018(6) 0.018(4) -0.001(5)
C68' 0.017(3) 0.035(4) 0.035(5) 0.001(4) 0.002(3) -0.001(3)
C69' 0.036(6) 0.056(7) 0.054(6) 0.005(6) 0.005(5) 0.012(6)
C70' 0.022(5) 0.052(6) 0.064(7) 0.018(6) 0.018(4) -0.001(5)
P71 0.0169(8) 0.0199(8) 0.0167(7) -0.0010(6) -0.0001(6) -0.0008(6)
C72 0.017(3) 0.030(3) 0.017(3) -0.003(3) 0.000(2) -0.003(3)
C73 0.049(5) 0.053(5) 0.028(4) 0.011(4) 0.006(4) 0.029(4)
C74 0.067(6) 0.062(6) 0.024(4) 0.017(4) 0.013(4) 0.037(5)
C75 0.032(4) 0.024(3) 0.024(3) -0.002(3) 0.011(3) -0.001(3)
C76 0.037(4) 0.043(5) 0.032(4) 0.006(3) 0.006(3) 0.018(4)
C77 0.037(4) 0.039(4) 0.020(3) 0.011(3) 0.011(3) 0.015(3)
C78 0.020(3) 0.021(3) 0.019(3) 0.001(2) 0.001(2) 0.000(3)
C79 0.022(3) 0.025(3) 0.019(3) -0.003(3) 0.003(3) -0.004(3)
C80 0.020(3) 0.039(4) 0.018(3) -0.002(3) -0.002(3) -0.003(3)
C81 0.031(4) 0.039(4) 0.026(4) 0.008(3) 0.004(3) 0.002(3)
C82 0.033(4) 0.037(4) 0.027(4) 0.013(3) 0.001(3) -0.002(3)
C83 0.021(3) 0.026(3) 0.025(3) 0.001(3) 0.003(3) -0.004(3)
C84 0.021(3) 0.022(3) 0.020(3) -0.003(2) -0.004(2) -0.002(3)
C85 0.021(3) 0.029(4) 0.036(4) -0.007(3) 0.002(3) -0.003(3)
C86 0.031(4) 0.020(3) 0.050(5) -0.010(3) -0.004(3) -0.006(3)
C87 0.027(4) 0.033(4) 0.036(4) 0.010(3) -0.007(3) -0.014(3)
C88 0.019(3) 0.031(4) 0.030(4) 0.002(3) 0.002(3) -0.003(3)
C89 0.023(3) 0.018(3) 0.019(3) 0.003(2) -0.004(2) -0.003(3)
Rh3 0.0271(3) 0.0188(2) 0.0150(2) -0.00255(18) -0.00385(19) 0.0007(2)
P101 0.0282(9) 0.0149(8) 0.0195(8) -0.0021(6) -0.0051(7) -0.0027(6)
N102 0.053(4) 0.017(3) 0.018(3) -0.004(2) -0.004(3) -0.008(3)
C103 0.046(5) 0.024(3) 0.025(4) -0.006(3) -0.004(3) -0.011(3)
C104 0.035(4) 0.028(4) 0.031(4) -0.010(3) -0.010(3) -0.012(3)
N105 0.037(3) 0.027(3) 0.021(3) 0.000(2) -0.006(2) -0.002(3)
C106 0.040(4) 0.032(4) 0.023(3) -0.011(3) 0.003(3) 0.006(3)
C107 0.030(4) 0.043(5) 0.028(4) -0.008(3) -0.001(3) 0.005(3)
N108 0.026(3) 0.031(3) 0.024(3) -0.004(2) -0.004(2) 0.007(3)
C109 0.038(4) 0.032(4) 0.026(4) -0.010(3) -0.008(3) 0.003(3)
C110 0.049(5) 0.041(4) 0.019(3) -0.005(3) -0.006(3) 0.007(4)
N111 0.038(4) 0.024(3) 0.020(3) -0.003(2) -0.003(2) 0.000(3)
C112 0.033(4) 0.023(3) 0.033(4) 0.000(3) -0.008(3) -0.005(3)
C113 0.034(4) 0.029(4) 0.035(4) 0.000(3) -0.007(3) 0.002(3)
C114 0.068(6) 0.032(4) 0.032(4) 0.009(3) -0.020(4) -0.005(4)
C115 0.048(5) 0.024(3) 0.023(3) 0.003(3) -0.007(3) -0.014(3)
C116 0.038(4) 0.035(4) 0.030(4) 0.003(3) -0.007(3) -0.009(3)
C117 0.038(5) 0.036(4) 0.040(4) 0.010(3) -0.005(4) -0.010(4)
C118 0.029(4) 0.029(4) 0.045(5) -0.010(3) -0.010(3) 0.005(3)
C119 0.038(5) 0.035(5) 0.066(6) -0.009(4) -0.007(4) -0.006(4)
C120 0.045(5) 0.028(4) 0.088(8) -0.009(5) -0.016(5) 0.015(4)
P121 0.0225(8) 0.0177(7) 0.0141(7) 0.0001(6) -0.0006(6) -0.0006(6)
C122 0.019(3) 0.013(3) 0.020(3) 0.003(2) -0.002(2) -0.002(2)
C123 0.023(3) 0.023(3) 0.026(3) -0.001(3) 0.000(3) -0.003(3)
C124 0.026(4) 0.026(3) 0.023(3) -0.001(3) -0.008(3) 0.010(3)
C125 0.030(4) 0.028(4) 0.028(4) 0.011(3) -0.004(3) 0.006(3)
C126 0.022(3) 0.033(4) 0.021(3) 0.009(3) 0.002(3) 0.000(3)
C127 0.023(3) 0.027(3) 0.018(3) 0.005(3) 0.002(3) 0.001(3)
C128 0.019(3) 0.021(3) 0.014(3) 0.002(2) -0.003(2) 0.002(2)
C129 0.026(3) 0.021(3) 0.020(3) -0.002(2) -0.006(3) -0.001(3)
C130 0.039(4) 0.025(3) 0.018(3) -0.002(3) -0.004(3) 0.003(3)
C131 0.028(4) 0.035(4) 0.011(3) 0.004(3) 0.003(2) 0.004(3)
C132 0.014(3) 0.030(4) 0.029(4) 0.004(3) -0.003(3) -0.002(3)
C133 0.022(3) 0.022(3) 0.020(3) 0.002(3) -0.005(3) -0.001(3)
C134 0.020(3) 0.014(3) 0.023(3) -0.001(2) -0.003(2) 0.000(2)
C135 0.025(3) 0.026(3) 0.025(4) 0.006(3) 0.008(3) 0.004(3)
C136 0.031(4) 0.030(4) 0.041(4) 0.018(3) 0.008(3) 0.006(3)
C137 0.020(3) 0.026(4) 0.044(4) 0.003(3) 0.004(3) 0.000(3)
C138 0.029(4) 0.026(3) 0.023(3) -0.005(3) -0.007(3) 0.006(3)
C139 0.024(3) 0.020(3) 0.022(3) -0.004(2) 0.001(3) -0.002(3)
Rh4 0.0301(3) 0.0297(3) 0.0173(2) 0.0079(2) 0.0020(2) 0.0075(2)
P151 0.0555(13) 0.0202(9) 0.0180(8) 0.0017(7) -0.0008(8) 0.0114(8)
N152 0.109(5) 0.039(4) 0.033(3) -0.003(3) 0.000(4) 0.043(4)
C153 0.116(7) 0.038(4) 0.040(4) 0.005(4) -0.006(5) 0.042(5)
C154 0.093(6) 0.042(4) 0.027(4) 0.009(3) 0.003(4) 0.031(4)
N155 0.055(4) 0.032(3) 0.023(3) 0.009(2) -0.001(3) 0.013(3)
C156 0.057(5) 0.029(4) 0.024(3) 0.006(3) -0.001(3) -0.004(3)
C157 0.045(4) 0.032(4) 0.031(4) 0.003(3) 0.000(3) -0.003(3)
N158 0.053(4) 0.024(3) 0.028(3) 0.003(2) -0.007(3) -0.005(3)
C159 0.058(5) 0.046(4) 0.020(3) 0.011(3) -0.001(3) 0.006(4)
C160 0.051(4) 0.044(4) 0.024(3) 0.009(3) 0.002(3) -0.001(4)
N161 0.038(4) 0.043(4) 0.026(3) 0.009(3) -0.008(3) 0.004(3)
C162 0.036(4) 0.041(4) 0.031(4) 0.004(3) -0.011(3) 0.007(3)
C163 0.029(4) 0.041(5) 0.045(5) 0.007(4) -0.008(4) 0.011(4)
C164 0.064(6) 0.042(5) 0.042(5) -0.001(4) -0.017(4) 0.003(5)
C165 0.042(4) 0.021(3) 0.032(4) 0.001(3) 0.008(3) 0.004(3)
C166 0.049(6) 0.060(7) 0.162(12) 0.039(8) 0.012(7) 0.015(6)
C167 0.115(9) 0.037(5) 0.059(6) -0.014(4) -0.037(6) -0.010(6)
C168 0.061(5) 0.029(4) 0.039(4) 0.003(3) -0.009(4) -0.002(4)
C169 0.059(6) 0.045(5) 0.073(7) 0.007(5) -0.019(5) 0.002(5)
C170 0.069(6) 0.025(4) 0.053(5) 0.006(4) -0.014(5) -0.002(4)
P171 0.0221(8) 0.0245(8) 0.0162(8) 0.0030(6) 0.0016(6) 0.0036(7)
C172 0.019(3) 0.017(3) 0.024(3) 0.002(2) 0.004(2) -0.001(2)
C173 0.028(4) 0.034(4) 0.029(4) -0.014(3) 0.002(3) -0.002(3)
C174 0.022(4) 0.034(4) 0.046(5) -0.012(3) 0.011(3) -0.002(3)
C175 0.018(3) 0.031(4) 0.050(5) -0.001(3) -0.002(3) -0.002(3)
C176 0.024(3) 0.026(3) 0.028(4) 0.004(3) 0.000(3) 0.001(3)
C177 0.023(3) 0.023(3) 0.020(3) 0.003(2) 0.002(3) 0.006(3)
C178 0.018(3) 0.033(4) 0.016(3) 0.000(3) -0.001(2) 0.003(3)
C179 0.025(3) 0.032(4) 0.013(3) 0.001(3) -0.002(2) 0.007(3)
C180 0.027(4) 0.030(4) 0.033(4) 0.001(3) -0.007(3) -0.001(3)
C181 0.024(4) 0.036(4) 0.029(4) -0.007(3) -0.007(3) 0.005(3)
C182 0.028(4) 0.050(5) 0.016(3) -0.009(3) 0.002(3) 0.004(3)
C183 0.025(4) 0.038(4) 0.019(3) -0.002(3) 0.002(3) -0.001(3)
C184 0.019(3) 0.023(3) 0.017(3) 0.001(2) 0.000(2) -0.001(3)
C185 0.027(3) 0.021(3) 0.018(3) -0.002(2) -0.001(3) 0.008(3)
C186 0.030(4) 0.025(3) 0.013(3) 0.000(2) -0.003(3) -0.005(3)
C187 0.020(3) 0.028(3) 0.025(3) -0.002(3) 0.002(3) -0.003(3)
C188 0.019(3) 0.033(4) 0.025(4) -0.005(3) 0.003(3) 0.001(3)
C189 0.017(3) 0.023(3) 0.019(3) 0.000(2) -0.001(2) -0.003(2)
Sb20 0.0226(2) 0.0248(2) 0.0291(2) -0.00290(18) 0.00413(18) 0.00129(18)
F201 0.071(4) 0.054(3) 0.041(3) 0.020(2) 0.011(3) -0.012(3)
F202 0.038(3) 0.071(4) 0.068(4) 0.004(3) -0.015(3) -0.024(3)
F203 0.048(3) 0.059(3) 0.065(4) -0.015(3) -0.001(3) 0.024(3)
F204 0.060(3) 0.065(4) 0.033(3) -0.011(2) -0.003(2) -0.026(3)
F205 0.076(4) 0.053(3) 0.068(4) 0.008(3) 0.037(3) 0.033(3)
F206 0.057(3) 0.049(3) 0.031(2) 0.011(2) 0.008(2) -0.011(3)
Sb30 0.0336(3) 0.0264(2) 0.0439(3) -0.0013(2) 0.0014(2) -0.0028(2)
F301 0.108(5) 0.051(3) 0.050(3) 0.010(3) 0.022(3) -0.024(3)
F302 0.075(4) 0.049(3) 0.046(3) -0.009(2) 0.010(3) -0.015(3)
F303 0.073(4) 0.048(3) 0.094(5) 0.022(3) 0.026(4) 0.028(3)
F304 0.066(4) 0.054(3) 0.056(3) -0.001(3) -0.024(3) -0.008(3)
F305 0.038(3) 0.071(4) 0.062(3) -0.019(3) 0.009(2) 0.003(3)
F306 0.057(3) 0.030(2) 0.059(3) 0.006(2) 0.023(3) 0.005(2)
Sb40 0.0204(2) 0.0331(3) 0.0357(3) 0.0057(2) -0.00081(19) -0.0020(2)
F401 0.064(4) 0.071(4) 0.066(4) -0.004(3) 0.013(3) -0.043(3)
F402 0.064(4) 0.104(5) 0.060(4) 0.012(4) -0.020(3) 0.034(4)
F403 0.041(3) 0.081(4) 0.041(3) -0.005(3) 0.002(2) 0.011(3)
F404 0.048(3) 0.070(4) 0.047(3) 0.005(3) -0.013(2) 0.010(3)
F405 0.063(4) 0.061(4) 0.067(4) -0.018(3) -0.009(3) 0.018(3)
F406 0.087(5) 0.085(5) 0.080(5) 0.017(4) 0.009(4) -0.056(4)
Sb50 0.0455(12) 0.0335(7) 0.0360(11) -0.0045(7) -0.0027(6) 0.0124(8)
F501 0.119(10) 0.039(5) 0.051(6) -0.009(4) 0.008(5) 0.018(5)
F502 0.149(13) 0.084(6) 0.041(7) 0.016(6) 0.028(7) 0.040(7)
F503 0.061(6) 0.082(6) 0.057(5) -0.017(5) 0.013(4) 0.000(5)
F504 0.092(7) 0.031(4) 0.049(4) -0.004(3) 0.006(5) 0.000(4)
F505 0.051(5) 0.129(10) 0.069(6) -0.003(6) -0.005(4) 0.029(6)
F506 0.099(7) 0.049(5) 0.052(5) -0.028(4) -0.015(5) 0.001(5)
Sb55 0.0455(12) 0.0335(7) 0.0360(11) -0.0045(7) -0.0027(6) 0.0124(8)
F551 0.119(10) 0.039(5) 0.051(6) -0.009(4) 0.008(5) 0.018(5)
F552 0.149(13) 0.084(6) 0.041(7) 0.016(6) 0.028(7) 0.040(7)
F553 0.061(6) 0.082(6) 0.057(5) -0.017(5) 0.013(4) 0.000(5)
F554 0.092(7) 0.031(4) 0.049(4) -0.004(3) 0.006(5) 0.000(4)
F555 0.051(5) 0.129(10) 0.069(6) -0.003(6) -0.005(4) 0.029(6)
F556 0.099(7) 0.049(5) 0.052(5) -0.028(4) -0.015(5) 0.001(5)

_geom_special_details            
;
 All esds (except the esd in the dihedral angle between two l.s. planes)
 are estimated using the full covariance matrix.  The cell esds are taken
 into account individually in the estimation of esds in distances, angles
 and torsion angles; correlations between esds in cell parameters are only
 used when they are defined by crystal symmetry.  An approximate (isotropic)
 treatment of cell esds is used for estimating esds involving l.s. planes.
;

loop_
_geom_bond_atom_site_label_1
_geom_bond_atom_site_label_2
_geom_bond_distance
_geom_bond_site_symmetry_2
_geom_bond_publ_flag
Rh1 N11 2.117(6) . ?
Rh1 P1 2.1855(18) . ?
Rh1 P21 2.2072(17) . ?
Rh1 N5 2.220(6) . ?
P1 N8 1.668(6) . ?
P1 N2 1.668(6) . ?
N2 C3 1.441(9) . ?
N2 C15 1.486(9) . ?
C3 C4 1.524(13) . ?
C4 N5 1.485(11) . ?
N5 C6 1.489(9) . ?
N5 C9 1.508(9) . ?
N5 C6' 1.509(11) . ?
C6 C7 1.531(12) . ?
C7 N8 1.497(9) . ?
C6' C7' 1.538(13) . ?
C7' N8 1.503(10) . ?
N8 C18 1.441(10) . ?
C9 C10 1.507(10) . ?
C10 N11 1.469(9) . ?
N11 C12 1.274(9) . ?
C12 C14 1.481(10) . ?
C12 C13 1.506(9) . ?
C15 C17 1.496(12) . ?
C15 C16 1.524(11) . ?
C18 C20 1.511(13) . ?
C18 C19 1.525(14) . ?
P21 C28 1.823(7) . ?
P21 C34 1.839(6) . ?
P21 C22 1.846(7) . ?
C22 C23 1.379(9) . ?
C22 C27 1.394(10) . ?
C23 C24 1.391(11) . ?
C24 C25 1.362(11) . ?
C25 C26 1.382(10) . ?
C26 C27 1.381(10) . ?
C28 C33 1.396(9) . ?
C28 C29 1.414(9) . ?
C29 C30 1.380(10) . ?
C30 C31 1.408(10) . ?
C31 C32 1.394(10) . ?
C32 C33 1.381(10) . ?
C34 C39 1.398(9) . ?
C34 C35 1.400(9) . ?
C35 C36 1.402(10) . ?
C36 C37 1.361(11) . ?
C37 C38 1.384(11) . ?
C38 C39 1.380(10) . ?
Rh2 N61 2.112(6) . ?
Rh2 P51 2.1780(18) . ?
Rh2 P71 2.2114(17) . ?
Rh2 N55 2.223(6) . ?
P51 N52 1.669(6) . ?
P51 N58 1.686(8) . ?
P51 N58' 1.692(11) . ?
N52 C65 1.463(9) . ?
N52 C53 1.488(9) . ?
C53 C54 1.482(13) . ?
C54 N55 1.516(11) . ?
N55 C56 1.482(9) . ?
N55 C56' 1.509(11) . ?
N55 C59 1.509(9) . ?
C56 C57 1.530(12) . ?
C57 N58 1.491(9) . ?
N58 C68 1.465(12) . ?
C56' C57' 1.548(13) . ?
C57' N58' 1.491(11) . ?
N58' C68' 1.467(14) . ?
C59 C60 1.516(11) . ?
C60 N61 1.485(9) . ?
N61 C62 1.292(9) . ?
C62 C64 1.476(10) . ?
C62 C63 1.521(9) . ?
C65 C66 1.522(11) . ?
C65 C67 1.526(11) . ?
C68 C69 1.522(14) . ?
C68 C70 1.527(14) . ?
C68' C69' 1.50(3) . ?
C68' C70' 1.60(3) . ?
P71 C84 1.839(7) . ?
P71 C78 1.841(7) . ?
P71 C72 1.846(7) . ?
C72 C77 1.393(10) . ?
C72 C73 1.402(10) . ?
C73 C74 1.364(12) . ?
C74 C75 1.376(11) . ?
C75 C76 1.364(10) . ?
C76 C77 1.400(10) . ?
C78 C83 1.391(9) . ?
C78 C79 1.394(9) . ?
C79 C80 1.403(10) . ?
C80 C81 1.359(11) . ?
C81 C82 1.400(11) . ?
C82 C83 1.382(10) . ?
C84 C89 1.386(10) . ?
C84 C85 1.390(9) . ?
C85 C86 1.395(10) . ?
C86 C87 1.375(11) . ?
C87 C88 1.362(11) . ?
C88 C89 1.400(10) . ?
Rh3 N111 2.135(5) . ?
Rh3 P101 2.1736(17) . ?
Rh3 N105 2.193(6) . ?
Rh3 P121 2.2082(17) . ?
P101 N108 1.658(5) . ?
P101 N102 1.683(6) . ?
N102 C115 1.463(7) . ?
N102 C103 1.476(7) . ?
C103 C104 1.517(8) . ?
C104 N105 1.511(8) . ?
N105 C109 1.492(7) . ?
N105 C106 1.501(8) . ?
C106 C107 1.527(8) . ?
C107 N108 1.468(7) . ?
N108 C118 1.479(8) . ?
C109 C110 1.509(9) . ?
C110 N111 1.472(8) . ?
N111 C112 1.279(8) . ?
C112 C113 1.484(9) . ?
C112 C114 1.503(8) . ?
C115 C116 1.526(9) . ?
C115 C117 1.526(9) . ?
C118 C120 1.528(9) . ?
C118 C119 1.533(9) . ?
P121 C128 1.835(6) . ?
P121 C122 1.838(6) . ?
P121 C134 1.844(7) . ?
C122 C123 1.384(9) . ?
C122 C127 1.428(9) . ?
C123 C124 1.410(9) . ?
C124 C125 1.382(10) . ?
C125 C126 1.378(10) . ?
C126 C127 1.381(9) . ?
C128 C133 1.392(9) . ?
C128 C129 1.398(9) . ?
C129 C130 1.398(10) . ?
C130 C131 1.380(10) . ?
C131 C132 1.395(10) . ?
C132 C133 1.381(10) . ?
C134 C135 1.403(9) . ?
C134 C139 1.415(9) . ?
C135 C136 1.368(11) . ?
C136 C137 1.397(11) . ?
C137 C138 1.394(10) . ?
C138 C139 1.373(10) . ?
Rh4 N161 2.137(6) . ?
Rh4 P151 2.162(2) . ?
Rh4 N155 2.191(6) . ?
Rh4 P171 2.2158(18) . ?
P151 N158 1.647(6) . ?
P151 N152 1.686(6) . ?
N152 C165 1.428(8) . ?
N152 C153 1.474(9) . ?
C153 C154 1.508(10) . ?
C154 N155 1.504(8) . ?
N155 C159 1.500(8) . ?
N155 C156 1.505(9) . ?
C156 C157 1.536(9) . ?
C157 N158 1.479(8) . ?
N158 C168 1.474(8) . ?
C159 C160 1.507(9) . ?
C160 N161 1.474(8) . ?
N161 C162 1.287(8) . ?
C162 C163 1.480(9) . ?
C162 C164 1.505(9) . ?
C165 C166 1.508(10) . ?
C165 C167 1.517(9) . ?
C168 C170 1.519(9) . ?
C168 C169 1.530(10) . ?
P171 C184 1.833(7) . ?
P171 C178 1.838(7) . ?
P171 C172 1.853(7) . ?
C172 C173 1.401(10) . ?
C172 C177 1.401(9) . ?
C173 C174 1.394(11) . ?
C174 C175 1.369(11) . ?
C175 C176 1.371(10) . ?
C176 C177 1.387(10) . ?
C178 C179 1.385(10) . ?
C178 C183 1.395(9) . ?
C179 C180 1.390(10) . ?
C180 C181 1.398(11) . ?
C181 C182 1.385(11) . ?
C182 C183 1.382(10) . ?
C184 C185 1.389(9) . ?
C184 C189 1.393(9) . ?
C185 C186 1.388(9) . ?
C186 C187 1.385(10) . ?
C187 C188 1.396(10) . ?
C188 C189 1.387(9) . ?
Sb20 F205 1.858(5) . ?
Sb20 F203 1.859(5) . ?
Sb20 F204 1.872(4) . ?
Sb20 F201 1.873(4) . ?
Sb20 F202 1.880(5) . ?
Sb20 F206 1.881(4) . ?
Sb30 F301 1.852(5) . ?
Sb30 F304 1.853(5) . ?
Sb30 F303 1.855(6) . ?
Sb30 F305 1.874(5) . ?
Sb30 F302 1.890(5) . ?
Sb30 F306 1.890(5) . ?
Sb40 F402 1.858(5) . ?
Sb40 F405 1.862(6) . ?
Sb40 F401 1.868(5) . ?
Sb40 F404 1.873(5) . ?
Sb40 F406 1.875(6) . ?
Sb40 F403 1.877(5) . ?
Sb50 F506 1.844(7) . ?
Sb50 F505 1.845(8) . ?
Sb50 F504 1.857(7) . ?
Sb50 F503 1.869(8) . ?
Sb50 F501 1.895(8) . ?
Sb50 F502 1.899(9) . ?
Sb55 F555 1.839(9) . ?
Sb55 F551 1.861(8) . ?
Sb55 F554 1.864(8) . ?
Sb55 F553 1.877(9) . ?
Sb55 F552 1.888(9) . ?
Sb55 F556 1.894(8) . ?

loop_
_geom_angle_atom_site_label_1
_geom_angle_atom_site_label_2
_geom_angle_atom_site_label_3
_geom_angle
_geom_angle_site_symmetry_1
_geom_angle_site_symmetry_3
_geom_angle_publ_flag
N11 Rh1 P1 160.22(16) . . ?
N11 Rh1 P21 103.61(16) . . ?
P1 Rh1 P21 95.42(6) . . ?
N11 Rh1 N5 81.0(2) . . ?
P1 Rh1 N5 81.29(16) . . ?
P21 Rh1 N5 168.78(18) . . ?
N8 P1 N2 111.2(3) . . ?
N8 P1 Rh1 107.5(2) . . ?
N2 P1 Rh1 106.9(2) . . ?
C3 N2 C15 120.3(6) . . ?
C3 N2 P1 115.9(5) . . ?
C15 N2 P1 123.7(5) . . ?
N2 C3 C4 114.6(7) . . ?
N5 C4 C3 115.6(7) . . ?
C4 N5 C6 104.0(8) . . ?
C4 N5 C9 108.4(6) . . ?
C6 N5 C9 112.5(8) . . ?
C4 N5 C6' 120.0(10) . . ?
C9 N5 C6' 103.1(8) . . ?
C4 N5 Rh1 108.8(5) . . ?
C6 N5 Rh1 117.5(6) . . ?
C9 N5 Rh1 105.3(4) . . ?
C6' N5 Rh1 110.1(10) . . ?
N5 C6 C7 109.3(9) . . ?
N8 C7 C6 108.4(10) . . ?
N5 C6' C7' 117.5(13) . . ?
N8 C7' C6' 109.9(14) . . ?
C18 N8 C7 118.4(7) . . ?
C18 N8 C7' 108.2(8) . . ?
C18 N8 P1 126.7(5) . . ?
C7 N8 P1 113.9(6) . . ?
C7' N8 P1 114.1(8) . . ?
C10 C9 N5 110.8(6) . . ?
N11 C10 C9 105.9(6) . . ?
C12 N11 C10 120.5(6) . . ?
C12 N11 Rh1 131.3(5) . . ?
C10 N11 Rh1 104.5(4) . . ?
N11 C12 C14 121.3(6) . . ?
N11 C12 C13 123.1(7) . . ?
C14 C12 C13 115.6(6) . . ?
N2 C15 C17 110.9(6) . . ?
N2 C15 C16 112.3(7) . . ?
C17 C15 C16 111.4(7) . . ?
N8 C18 C20 113.4(8) . . ?
N8 C18 C19 112.1(9) . . ?
C20 C18 C19 107.7(8) . . ?
C28 P21 C34 103.8(3) . . ?
C28 P21 C22 104.1(3) . . ?
C34 P21 C22 99.0(3) . . ?
C28 P21 Rh1 115.1(2) . . ?
C34 P21 Rh1 117.0(2) . . ?
C22 P21 Rh1 115.8(2) . . ?
C23 C22 C27 116.1(6) . . ?
C23 C22 P21 120.6(5) . . ?
C27 C22 P21 123.3(5) . . ?
C22 C23 C24 122.2(7) . . ?
C25 C24 C23 120.4(7) . . ?
C24 C25 C26 118.9(7) . . ?
C27 C26 C25 120.2(7) . . ?
C26 C27 C22 122.1(7) . . ?
C33 C28 C29 117.8(6) . . ?
C33 C28 P21 118.1(5) . . ?
C29 C28 P21 124.1(5) . . ?
C30 C29 C28 121.4(7) . . ?
C29 C30 C31 119.3(7) . . ?
C32 C31 C30 120.1(7) . . ?
C33 C32 C31 119.7(7) . . ?
C32 C33 C28 121.7(6) . . ?
C39 C34 C35 118.5(6) . . ?
C39 C34 P21 117.3(5) . . ?
C35 C34 P21 124.2(5) . . ?
C34 C35 C36 120.0(7) . . ?
C37 C36 C35 120.6(7) . . ?
C36 C37 C38 119.8(7) . . ?
C39 C38 C37 120.8(7) . . ?
C38 C39 C34 120.4(7) . . ?
N61 Rh2 P51 160.30(16) . . ?
N61 Rh2 P71 103.33(16) . . ?
P51 Rh2 P71 95.64(7) . . ?
N61 Rh2 N55 81.1(2) . . ?
P51 Rh2 N55 81.29(16) . . ?
P71 Rh2 N55 168.63(18) . . ?
N52 P51 N58 113.5(5) . . ?
N52 P51 N58' 98.8(6) . . ?
N52 P51 Rh2 107.6(2) . . ?
N58 P51 Rh2 103.9(4) . . ?
N58' P51 Rh2 117.9(6) . . ?
C65 N52 C53 119.7(6) . . ?
C65 N52 P51 124.3(5) . . ?
C53 N52 P51 116.0(5) . . ?
C54 C53 N52 114.6(7) . . ?
C53 C54 N55 116.0(7) . . ?
C56 N55 C59 109.3(8) . . ?
C56' N55 C59 104.2(9) . . ?
C56 N55 C54 104.9(8) . . ?
C56' N55 C54 118.7(11) . . ?
C59 N55 C54 109.5(6) . . ?
C56 N55 Rh2 119.5(6) . . ?
C56' N55 Rh2 110.1(10) . . ?
C59 N55 Rh2 105.5(4) . . ?
C54 N55 Rh2 108.0(5) . . ?
N55 C56 C57 108.5(9) . . ?
N58 C57 C56 112.2(11) . . ?
C68 N58 C57 116.8(10) . . ?
C68 N58 P51 126.6(9) . . ?
C57 N58 P51 116.6(7) . . ?
N55 C56' C57' 121.5(15) . . ?
N58' C57' C56' 112.6(16) . . ?
C68' N58' C57' 119.7(16) . . ?
C68' N58' P51 118.1(14) . . ?
C57' N58' P51 116.5(11) . . ?
N55 C59 C60 109.9(6) . . ?
N61 C60 C59 105.2(6) . . ?
C62 N61 C60 120.7(6) . . ?
C62 N61 Rh2 130.7(5) . . ?
C60 N61 Rh2 105.0(4) . . ?
N61 C62 C64 122.1(6) . . ?
N61 C62 C63 122.2(7) . . ?
C64 C62 C63 115.7(6) . . ?
N52 C65 C66 113.6(7) . . ?
N52 C65 C67 112.6(6) . . ?
C66 C65 C67 111.7(8) . . ?
N58 C68 C69 112.9(12) . . ?
N58 C68 C70 109.4(11) . . ?
C69 C68 C70 112.7(12) . . ?
N58' C68' C69' 110.0(18) . . ?
N58' C68' C70' 109.0(18) . . ?
C69' C68' C70' 116.6(19) . . ?
C84 P71 C78 103.4(3) . . ?
C84 P71 C72 103.7(3) . . ?
C78 P71 C72 99.0(3) . . ?
C84 P71 Rh2 115.3(2) . . ?
C78 P71 Rh2 117.3(2) . . ?
C72 P71 Rh2 115.8(2) . . ?
C77 C72 C73 116.6(6) . . ?
C77 C72 P71 122.9(5) . . ?
C73 C72 P71 120.5(6) . . ?
C74 C73 C72 122.1(8) . . ?
C73 C74 C75 120.5(8) . . ?
C76 C75 C74 119.4(7) . . ?
C75 C76 C77 120.6(7) . . ?
C72 C77 C76 120.7(7) . . ?
C83 C78 C79 118.6(6) . . ?
C83 C78 P71 123.7(5) . . ?
C79 C78 P71 117.7(5) . . ?
C78 C79 C80 120.8(6) . . ?
C81 C80 C79 119.4(7) . . ?
C80 C81 C82 121.0(7) . . ?
C83 C82 C81 119.4(7) . . ?
C82 C83 C78 120.9(7) . . ?
C89 C84 C85 119.1(6) . . ?
C89 C84 P71 117.4(5) . . ?
C85 C84 P71 123.5(5) . . ?
C84 C85 C86 120.0(7) . . ?
C87 C86 C85 120.6(7) . . ?
C88 C87 C86 119.4(7) . . ?
C87 C88 C89 121.1(7) . . ?
C84 C89 C88 119.6(6) . . ?
N111 Rh3 P101 164.55(15) . . ?
N111 Rh3 N105 81.62(19) . . ?
P101 Rh3 N105 82.94(14) . . ?
N111 Rh3 P121 104.47(15) . . ?
P101 Rh3 P121 90.90(6) . . ?
N105 Rh3 P121 171.33(16) . . ?
N108 P101 N102 110.4(3) . . ?
N108 P101 Rh3 107.7(2) . . ?
N102 P101 Rh3 107.7(2) . . ?
C115 N102 C103 117.5(5) . . ?
C115 N102 P101 122.4(4) . . ?
C103 N102 P101 113.9(4) . . ?
N102 C103 C104 113.6(6) . . ?
N105 C104 C103 116.9(5) . . ?
C109 N105 C106 110.2(5) . . ?
C109 N105 C104 106.2(5) . . ?
C106 N105 C104 111.8(6) . . ?
C109 N105 Rh3 105.5(4) . . ?
C106 N105 Rh3 112.1(4) . . ?
C104 N105 Rh3 110.7(4) . . ?
N105 C106 C107 115.2(5) . . ?
N108 C107 C106 114.5(6) . . ?
C107 N108 C118 119.0(6) . . ?
C107 N108 P101 116.1(4) . . ?
C118 N108 P101 124.8(5) . . ?
N105 C109 C110 109.5(6) . . ?
N111 C110 C109 105.9(6) . . ?
C112 N111 C110 120.8(6) . . ?
C112 N111 Rh3 135.5(5) . . ?
C110 N111 Rh3 103.7(4) . . ?
N111 C112 C113 119.8(6) . . ?
N111 C112 C114 126.1(7) . . ?
C113 C112 C114 114.1(6) . . ?
N102 C115 C116 110.4(6) . . ?
N102 C115 C117 114.0(6) . . ?
C116 C115 C117 110.6(6) . . ?
N108 C118 C120 112.3(6) . . ?
N108 C118 C119 111.2(6) . . ?
C120 C118 C119 111.0(7) . . ?
C128 P121 C122 104.6(3) . . ?
C128 P121 C134 102.9(3) . . ?
C122 P121 C134 101.5(3) . . ?
C128 P121 Rh3 113.6(2) . . ?
C122 P121 Rh3 116.9(2) . . ?
C134 P121 Rh3 115.6(2) . . ?
C123 C122 C127 118.2(6) . . ?
C123 C122 P121 125.1(5) . . ?
C127 C122 P121 116.7(5) . . ?
C122 C123 C124 119.7(6) . . ?
C125 C124 C123 121.3(6) . . ?
C126 C125 C124 119.4(6) . . ?
C125 C126 C127 120.6(6) . . ?
C126 C127 C122 120.8(6) . . ?
C133 C128 C129 119.0(6) . . ?
C133 C128 P121 117.0(5) . . ?
C129 C128 P121 124.0(5) . . ?
C130 C129 C128 119.5(6) . . ?
C131 C130 C129 120.5(6) . . ?
C130 C131 C132 120.3(6) . . ?
C133 C132 C131 119.1(6) . . ?
C132 C133 C128 121.5(6) . . ?
C135 C134 C139 117.7(6) . . ?
C135 C134 P121 120.2(5) . . ?
C139 C134 P121 122.0(5) . . ?
C136 C135 C134 120.9(7) . . ?
C135 C136 C137 121.7(7) . . ?
C138 C137 C136 117.4(7) . . ?
C139 C138 C137 121.9(7) . . ?
C138 C139 C134 120.2(6) . . ?
N161 Rh4 P151 164.36(17) . . ?
N161 Rh4 N155 81.8(2) . . ?
P151 Rh4 N155 82.59(16) . . ?
N161 Rh4 P171 103.77(17) . . ?
P151 Rh4 P171 91.59(7) . . ?
N155 Rh4 P171 169.88(18) . . ?
N158 P151 N152 109.6(4) . . ?
N158 P151 Rh4 107.4(2) . . ?
N152 P151 Rh4 109.1(3) . . ?
C165 N152 C153 119.2(6) . . ?
C165 N152 P151 124.5(5) . . ?
C153 N152 P151 114.5(5) . . ?
N152 C153 C154 114.7(8) . . ?
N155 C154 C153 116.2(7) . . ?
C159 N155 C154 106.2(6) . . ?
C159 N155 C156 108.7(6) . . ?
C154 N155 C156 112.6(7) . . ?
C159 N155 Rh4 105.1(4) . . ?
C154 N155 Rh4 111.7(5) . . ?
C156 N155 Rh4 112.0(4) . . ?
N155 C156 C157 114.6(6) . . ?
N158 C157 C156 114.0(6) . . ?
C168 N158 C157 118.7(6) . . ?
C168 N158 P151 124.6(5) . . ?
C157 N158 P151 116.5(5) . . ?
N155 C159 C160 109.4(6) . . ?
N161 C160 C159 105.5(6) . . ?
C162 N161 C160 121.3(6) . . ?
C162 N161 Rh4 135.3(5) . . ?
C160 N161 Rh4 103.4(5) . . ?
N161 C162 C163 120.5(7) . . ?
N161 C162 C164 125.6(7) . . ?
C163 C162 C164 113.9(7) . . ?
N152 C165 C166 112.7(8) . . ?
N152 C165 C167 113.7(8) . . ?
C166 C165 C167 109.8(8) . . ?
N158 C168 C170 112.7(6) . . ?
N158 C168 C169 110.6(7) . . ?
C170 C168 C169 110.7(8) . . ?
C184 P171 C178 105.3(3) . . ?
C184 P171 C172 102.9(3) . . ?
C178 P171 C172 101.2(3) . . ?
C184 P171 Rh4 114.0(2) . . ?
C178 P171 Rh4 116.7(2) . . ?
C172 P171 Rh4 115.0(2) . . ?
C173 C172 C177 118.3(6) . . ?
C173 C172 P171 119.6(5) . . ?
C177 C172 P171 122.1(5) . . ?
C174 C173 C172 119.8(7) . . ?
C175 C174 C173 121.1(7) . . ?
C174 C175 C176 119.6(7) . . ?
C175 C176 C177 120.9(7) . . ?
C176 C177 C172 120.3(6) . . ?
C179 C178 C183 118.4(6) . . ?
C179 C178 P171 124.3(5) . . ?
C183 C178 P171 117.2(5) . . ?
C178 C179 C180 121.3(6) . . ?
C179 C180 C181 119.7(7) . . ?
C182 C181 C180 119.0(7) . . ?
C183 C182 C181 120.9(7) . . ?
C182 C183 C178 120.6(7) . . ?
C185 C184 C189 119.3(6) . . ?
C185 C184 P171 124.1(5) . . ?
C189 C184 P171 116.5(5) . . ?
C186 C185 C184 120.1(6) . . ?
C187 C186 C185 120.8(6) . . ?
C186 C187 C188 119.2(6) . . ?
C189 C188 C187 120.1(7) . . ?
C188 C189 C184 120.5(6) . . ?
F205 Sb20 F203 178.7(3) . . ?
F205 Sb20 F204 90.0(3) . . ?
F203 Sb20 F204 89.4(3) . . ?
F205 Sb20 F201 89.9(3) . . ?
F203 Sb20 F201 91.3(3) . . ?
F204 Sb20 F201 89.5(2) . . ?
F205 Sb20 F202 91.0(3) . . ?
F203 Sb20 F202 89.7(3) . . ?
F204 Sb20 F202 178.5(3) . . ?
F201 Sb20 F202 89.4(3) . . ?
F205 Sb20 F206 88.8(2) . . ?
F203 Sb20 F206 90.0(3) . . ?
F204 Sb20 F206 91.0(2) . . ?
F201 Sb20 F206 178.6(3) . . ?
F202 Sb20 F206 90.1(2) . . ?
F301 Sb30 F304 91.6(3) . . ?
F301 Sb30 F303 89.8(3) . . ?
F304 Sb30 F303 92.1(3) . . ?
F301 Sb30 F305 91.3(3) . . ?
F304 Sb30 F305 89.3(3) . . ?
F303 Sb30 F305 178.2(3) . . ?
F301 Sb30 F302 90.2(3) . . ?
F304 Sb30 F302 177.4(3) . . ?
F303 Sb30 F302 89.7(3) . . ?
F305 Sb30 F302 88.8(3) . . ?
F301 Sb30 F306 178.0(3) . . ?
F304 Sb30 F306 89.4(3) . . ?
F303 Sb30 F306 88.5(2) . . ?
F305 Sb30 F306 90.5(2) . . ?
F302 Sb30 F306 88.8(2) . . ?
F402 Sb40 F405 89.5(3) . . ?
F402 Sb40 F401 90.2(3) . . ?
F405 Sb40 F401 91.1(3) . . ?
F402 Sb40 F404 178.9(3) . . ?
F405 Sb40 F404 89.7(3) . . ?
F401 Sb40 F404 90.6(3) . . ?
F402 Sb40 F406 90.0(3) . . ?
F405 Sb40 F406 90.0(3) . . ?
F401 Sb40 F406 178.8(3) . . ?
F404 Sb40 F406 89.2(3) . . ?
F402 Sb40 F403 89.8(3) . . ?
F405 Sb40 F403 179.1(3) . . ?
F401 Sb40 F403 89.4(3) . . ?
F404 Sb40 F403 91.0(2) . . ?
F406 Sb40 F403 89.4(3) . . ?
F506 Sb50 F505 92.0(5) . . ?
F506 Sb50 F504 94.1(5) . . ?
F505 Sb50 F504 89.5(5) . . ?
F506 Sb50 F503 88.1(5) . . ?
F505 Sb50 F503 178.0(6) . . ?
F504 Sb50 F503 88.5(5) . . ?
F506 Sb50 F501 176.1(5) . . ?
F505 Sb50 F501 89.0(5) . . ?
F504 Sb50 F501 89.6(4) . . ?
F503 Sb50 F501 91.0(5) . . ?
F506 Sb50 F502 89.4(5) . . ?
F505 Sb50 F502 91.5(6) . . ?
F504 Sb50 F502 176.3(5) . . ?
F503 Sb50 F502 90.4(5) . . ?
F501 Sb50 F502 86.9(5) . . ?
F555 Sb55 F551 93.8(6) . . ?
F555 Sb55 F554 89.4(6) . . ?
F551 Sb55 F554 90.4(5) . . ?
F555 Sb55 F553 175.7(6) . . ?
F551 Sb55 F553 90.1(6) . . ?
F554 Sb55 F553 88.8(6) . . ?
F555 Sb55 F552 92.3(7) . . ?
F551 Sb55 F552 90.9(6) . . ?
F554 Sb55 F552 177.7(7) . . ?
F553 Sb55 F552 89.3(6) . . ?
F555 Sb55 F556 89.4(6) . . ?
F551 Sb55 F556 176.8(7) . . ?
F554 Sb55 F556 89.8(5) . . ?
F553 Sb55 F556 86.7(5) . . ?
F552 Sb55 F556 88.8(6) . . ?

_refine_diff_density_max         1.870
_refine_diff_density_min         -1.405
_refine_diff_density_rms         0.109

_shelx_res_file                  
;
TITL [LRh(PPh3)]SbF6 * SOLVENT @100K ; 4 indep. Moles ; Platon/SQUEEZE 2 CH2Cl2
    CEC0076SQ.res
    created by SHELXL-2018/3 at 11:09:17 on 24-Jul-2021
TITL CEC0076 Wei-Chieh Chang / C. Werle in P2(1)
    CEC0076SQ.res
    created by SHELXL-2018/3 at 11:09:17 on 24-Jul-2021
CELL 0.71073   9.3423  36.870  22.4413  90.000  91.937  90.000
ZERR    8.00   0.0005   0.002   0.0012   0.000   0.002   0.000
LATT -1
SYMM -X, 0.5+Y, -Z
SFAC C H N F P RH SB
UNIT 264 384 32 48 16 8 8
LIST 4
OMIT -3 60
TEMP -173
L.S. 16
FMAP 2
PLAN 20

EADP C6 C6'
EADP C7 C7'
EADP C56 C56'
EADP C57 C57'
EADP N58 N58'
EADP C68 C68'
EADP C69 C69'
EADP C70 C70'

SADI 0.01 C6 C7 C6' C7' C56 C57 C56' C57'
SADI 0.01 N5 C6 N5 C6' N55 C56 N55 C56' =
          N8 C7 N8 C7' N58 C57 N58' C57'
SADI 0.01 P51 N58 P51 N58'
SADI 0.01 N58 C68 N58' C68'

SIMU 0.01 P1 > C20
ISOR 0.01 P1 > C20

SIMU 0.01 P51 > C70'
ISOR 0.01 P51 > C70'

ISOR 0.01 P151 > C170
SIMU 0.01 P151 > C170

EADP SB50 SB55
EADP F501 F551
EADP F502 F552
EADP F503 F553
EADP F504 F554
EADP F505 F555
EADP F506 F556

TWIN
ABIN
ACTA

WGHT    0.039900   10.031800
BASF   0.46534
FVAR       0.04268   0.59589   0.54783   0.58760
RH1   6    0.300131    0.609165    0.529434    11.00000    0.01770    0.01576 =
         0.01800   -0.00203   -0.00180    0.00139
P1    5    0.162437    0.602037    0.449616    11.00000    0.01573    0.02143 =
         0.02162   -0.00425   -0.00046    0.00026
AFIX  13
H1    2    0.148432    0.625704    0.428449    11.00000   -1.20000
AFIX   0
N2    3    0.244274    0.572421    0.406088    11.00000    0.01850    0.02774 =
         0.02416   -0.00819   -0.00214   -0.00042
C3    1    0.371972    0.555815    0.431441    11.00000    0.02538    0.04806 =
         0.03681   -0.02445   -0.00195    0.01517
AFIX  23
H3A   2    0.440984    0.575179    0.442878    11.00000   -1.20000
H3AB  2    0.416151    0.540810    0.400432    11.00000   -1.20000
AFIX   0
C4    1    0.347695    0.532122    0.485795    11.00000    0.05763    0.03988 =
         0.04688   -0.01530   -0.01607    0.02513
AFIX  23
H4A   2    0.294054    0.510234    0.472591    11.00000   -1.20000
H4AB  2    0.442088    0.523997    0.502141    11.00000   -1.20000
AFIX   0
N5    3    0.268962    0.549575    0.534535    11.00000    0.03321    0.01876 =
         0.04176   -0.00296   -0.01308    0.00695

PART 1
C6    1    0.120163    0.535496    0.526414    41.00000    0.03317    0.02091 =
         0.04160   -0.00076   -0.01465   -0.00877
AFIX  23
H6A   2    0.101035    0.517348    0.557670    41.00000   -1.20000
H6B   2    0.108477    0.523517    0.487069    41.00000   -1.20000
AFIX   0
C7    1    0.014250    0.567013    0.530417    41.00000    0.02543    0.03058 =
         0.04479    0.00670   -0.00218   -0.00434
AFIX  23
H7A   2   -0.081408    0.557763    0.540524    41.00000   -1.20000
H7AB  2    0.046959    0.584159    0.561979    41.00000   -1.20000
AFIX   0
PART 2
C6'   1    0.112935    0.540924    0.542556   -41.00000    0.03317    0.02091 =
         0.04160   -0.00076   -0.01465   -0.00877
AFIX  23
H6'A  2    0.078857    0.555982    0.575738   -41.00000   -1.20000
H6'B  2    0.106124    0.515266    0.555147   -41.00000   -1.20000
AFIX   0
C7'   1    0.009391    0.546501    0.488578   -41.00000    0.02543    0.03058 =
         0.04479    0.00670   -0.00218   -0.00434
AFIX  23
H7'A  2    0.041059    0.531758    0.454587   -41.00000   -1.20000
H7'B  2   -0.087892    0.538426    0.498692   -41.00000   -1.20000
AFIX   0
PART 0
N8    3    0.005821    0.585897    0.471351    11.00000    0.01614    0.03343 =
         0.04448    0.01459    0.00200    0.00077
C9    1    0.338385    0.538317    0.593284    11.00000    0.03269    0.02078 =
         0.04220    0.00713   -0.01054    0.00092
AFIX  23
H9A   2    0.266086    0.538539    0.624533    11.00000   -1.20000
H9AB  2    0.375596    0.513280    0.590007    11.00000   -1.20000
AFIX   0
C10   1    0.459403    0.563579    0.610838    11.00000    0.03090    0.02161 =
         0.03082    0.00060   -0.00931    0.00552
AFIX  23
H10A  2    0.503924    0.556282    0.649665    11.00000   -1.20000
H10B  2    0.533707    0.563328    0.580416    11.00000   -1.20000
AFIX   0
N11   3    0.394943    0.599805    0.615050    11.00000    0.02079    0.01907 =
         0.02413    0.00140   -0.00577   -0.00406
C12   1    0.369456    0.613545    0.665700    11.00000    0.02398    0.02335 =
         0.02362    0.00309   -0.00588   -0.00941
C13   1    0.409262    0.595130    0.723849    11.00000    0.03221    0.03972 =
         0.02969    0.01170   -0.00677   -0.00657
AFIX 137
H13A  2    0.393822    0.611889    0.756912    11.00000   -1.50000
H13B  2    0.510320    0.587993    0.723987    11.00000   -1.50000
H13C  2    0.349539    0.573527    0.728476    11.00000   -1.50000
AFIX   0
C14   1    0.292719    0.648506    0.670728    11.00000    0.03111    0.03585 =
         0.01695   -0.00321    0.00505   -0.00675
AFIX 137
H14A  2    0.217946    0.646194    0.700085    11.00000   -1.50000
H14B  2    0.248899    0.654992    0.631887    11.00000   -1.50000
H14C  2    0.360538    0.667466    0.683538    11.00000   -1.50000
AFIX   0
C15   1    0.188987    0.561712    0.345778    11.00000    0.03092    0.03786 =
         0.02431   -0.01211   -0.00154   -0.00701
AFIX  13
H15   2    0.094939    0.574213    0.338738    11.00000   -1.20000
AFIX   0
C16   1    0.161678    0.521044    0.340882    11.00000    0.03419    0.04340 =
         0.04678   -0.01941   -0.00923   -0.00596
AFIX 137
H16A  2    0.121083    0.515396    0.301123    11.00000   -1.50000
H16B  2    0.094244    0.513660    0.371120    11.00000   -1.50000
H16C  2    0.252149    0.507932    0.347255    11.00000   -1.50000
AFIX   0
C17   1    0.286863    0.574507    0.298756    11.00000    0.07663    0.08883 =
         0.03475   -0.02284    0.01593   -0.04704
AFIX 137
H17A  2    0.255430    0.564434    0.260076    11.00000   -1.50000
H17B  2    0.384756    0.566415    0.308581    11.00000   -1.50000
H17C  2    0.284528    0.601054    0.296802    11.00000   -1.50000
AFIX   0
C18   1   -0.133579    0.593801    0.445065    11.00000    0.02353    0.05613 =
         0.03993    0.01306    0.00036   -0.00507
AFIX  13
H18   2   -0.120802    0.611929    0.412529    11.00000   -1.20000
AFIX   0
C19   1   -0.204513    0.560272    0.417398    11.00000    0.06105    0.14514 =
         0.07611   -0.06183    0.01224   -0.04935
AFIX 137
H19A  2   -0.296441    0.567079    0.398242    11.00000   -1.50000
H19B  2   -0.220622    0.542270    0.448593    11.00000   -1.50000
H19C  2   -0.142063    0.549918    0.387576    11.00000   -1.50000
AFIX   0
C20   1   -0.235992    0.609792    0.488626    11.00000    0.03339    0.06021 =
         0.11057   -0.02494    0.01692    0.00038
AFIX 137
H20A  2   -0.333823    0.608696    0.471533    11.00000   -1.50000
H20B  2   -0.210035    0.635114    0.496703    11.00000   -1.50000
H20C  2   -0.230560    0.595938    0.525903    11.00000   -1.50000
AFIX   0
P21   5    0.358762    0.665823    0.509933    11.00000    0.01587    0.01789 =
         0.01746   -0.00211   -0.00019    0.00060
C22   1    0.468443    0.672602    0.443941    11.00000    0.02234    0.01868 =
         0.01497    0.00009   -0.00244    0.00365
C23   1    0.445451    0.651838    0.393423    11.00000    0.03775    0.05188 =
         0.02808   -0.01062    0.00372   -0.02596
AFIX  43
H23   2    0.367722    0.635213    0.392030    11.00000   -1.20000
AFIX   0
C24   1    0.532185    0.654405    0.344433    11.00000    0.04507    0.05120 =
         0.02399   -0.01450    0.01183   -0.01912
AFIX  43
H24   2    0.512614    0.639730    0.310329    11.00000   -1.20000
AFIX   0
C25   1    0.644986    0.677817    0.345027    11.00000    0.03171    0.03018 =
         0.01876    0.00120    0.00350   -0.00006
AFIX  43
H25   2    0.706201    0.679032    0.312134    11.00000   -1.20000
AFIX   0
C26   1    0.668944    0.699784    0.394278    11.00000    0.02802    0.04403 =
         0.02483   -0.00825    0.00646   -0.01545
AFIX  43
H26   2    0.745608    0.716722    0.394918    11.00000   -1.20000
AFIX   0
C27   1    0.581704    0.697164    0.442546    11.00000    0.03668    0.03121 =
         0.02421   -0.00776   -0.00126   -0.00672
AFIX  43
H27   2    0.599446    0.712599    0.475879    11.00000   -1.20000
AFIX   0
C28   1    0.207935    0.696625    0.497793    11.00000    0.01784    0.01916 =
         0.01692   -0.00515   -0.00290   -0.00109
C29   1    0.214660    0.729266    0.464940    11.00000    0.02361    0.02157 =
         0.03400    0.00220    0.00097   -0.00477
AFIX  43
H29   2    0.302154    0.735990    0.447603    11.00000   -1.20000
AFIX   0
C30   1    0.096700    0.751564    0.457540    11.00000    0.03276    0.01986 =
         0.03351    0.00292   -0.00558    0.00080
AFIX  43
H30   2    0.102365    0.773160    0.434652    11.00000   -1.20000
AFIX   0
C31   1   -0.032067    0.741956    0.484273    11.00000    0.02268    0.02723 =
         0.02734   -0.00050   -0.00472    0.00437
AFIX  43
H31   2   -0.113315    0.757355    0.480080    11.00000   -1.20000
AFIX   0
C32   1   -0.040635    0.709905    0.516878    11.00000    0.02110    0.02736 =
         0.02281   -0.00465   -0.00124    0.00313
AFIX  43
H32   2   -0.127363    0.703480    0.535114    11.00000   -1.20000
AFIX   0
C33   1    0.077630    0.687527    0.522544    11.00000    0.02930    0.02143 =
         0.01585   -0.00233   -0.00016   -0.00270
AFIX  43
H33   2    0.070092    0.665376    0.543831    11.00000   -1.20000
AFIX   0
C34   1    0.473562    0.689313    0.565840    11.00000    0.01478    0.02160 =
         0.01560   -0.00630    0.00244   -0.00349
C35   1    0.456032    0.725576    0.582585    11.00000    0.02639    0.02935 =
         0.02133   -0.00619    0.00219   -0.00106
AFIX  43
H35   2    0.379384    0.739464    0.565555    11.00000   -1.20000
AFIX   0
C36   1    0.551625    0.741387    0.624492    11.00000    0.02962    0.02803 =
         0.03394   -0.01860    0.00156   -0.00123
AFIX  43
H36   2    0.539022    0.765965    0.635889    11.00000   -1.20000
AFIX   0
C37   1    0.662334    0.721852    0.649003    11.00000    0.03000    0.04722 =
         0.01865   -0.01257   -0.00187   -0.00817
AFIX  43
H37   2    0.727348    0.732858    0.677000    11.00000   -1.20000
AFIX   0
C38   1    0.679929    0.685922    0.633036    11.00000    0.02070    0.04011 =
         0.02348    0.00500   -0.00338   -0.00061
AFIX  43
H38   2    0.756214    0.672228    0.650797    11.00000   -1.20000
AFIX   0
C39   1    0.587928    0.669745    0.591602    11.00000    0.01645    0.03062 =
         0.01915    0.00084   -0.00216   -0.00286
AFIX  43
H39   2    0.602396    0.645182    0.580528    11.00000   -1.20000
AFIX   0
RH2   6   -0.174261    0.396433    0.769291    11.00000    0.02016    0.01778 =
         0.01917   -0.00089    0.00044   -0.00318
P51   5   -0.305434    0.404402    0.688264    11.00000    0.01580    0.02132 =
         0.02609   -0.00392   -0.00247    0.00121
AFIX  13
H51   2   -0.318677    0.380961    0.666349    11.00000   -1.20000
AFIX   0
N52   3   -0.222113    0.434596    0.646215    11.00000    0.01541    0.03343 =
         0.02576    0.00697   -0.00188    0.00292
C53   1   -0.089331    0.450893    0.673110    11.00000    0.02310    0.04804 =
         0.04156    0.02073   -0.00764   -0.01169
AFIX  23
H53A  2   -0.021563    0.431126    0.683884    11.00000   -1.20000
H53B  2   -0.044079    0.466142    0.642698    11.00000   -1.20000
AFIX   0
C54   1   -0.111867    0.473318    0.726804    11.00000    0.05996    0.03988 =
         0.05088    0.01954   -0.01674   -0.02879
AFIX  23
H54A  2   -0.158434    0.496275    0.713976    11.00000   -1.20000
H54B  2   -0.016953    0.479571    0.744906    11.00000   -1.20000
AFIX   0
N55   3   -0.201159    0.456233    0.774496    11.00000    0.03499    0.02018 =
         0.03362   -0.00297   -0.01218    0.00145

PART 1
C56   1   -0.345759    0.472247    0.765284    21.00000    0.04027    0.02019 =
         0.04351   -0.00229   -0.01506    0.00710
AFIX  23
H56A  2   -0.353451    0.484319    0.725901    21.00000   -1.20000
H56B  2   -0.362883    0.490594    0.796456    21.00000   -1.20000
AFIX   0
C57   1   -0.456743    0.441844    0.768445    21.00000    0.02305    0.03383 =
         0.04041   -0.00956   -0.00166    0.00747
AFIX  23
H57A  2   -0.432536    0.426112    0.803088    21.00000   -1.20000
H57B  2   -0.552209    0.452588    0.774642    21.00000   -1.20000
AFIX   0
N58   3   -0.463143    0.419345    0.713227    21.00000    0.01667    0.03219 =
         0.03234   -0.00460   -0.00056   -0.00165
PART 2
C56'  1   -0.358037    0.465772    0.776332   -21.00000    0.04027    0.02019 =
         0.04351   -0.00229   -0.01506    0.00710
AFIX  23
H56C  2   -0.363763    0.490977    0.791272   -21.00000   -1.20000
H56D  2   -0.400165    0.450046    0.806907   -21.00000   -1.20000
AFIX   0
C57'  1   -0.457656    0.463418    0.719949   -21.00000    0.02305    0.03383 =
         0.04041   -0.00956   -0.00166    0.00747
AFIX  23
H57C  2   -0.555446    0.470959    0.730287   -21.00000   -1.20000
H57D  2   -0.423247    0.480518    0.689579   -21.00000   -1.20000
AFIX   0
N58'  3   -0.463699    0.426190    0.694050   -21.00000    0.01667    0.03219 =
         0.03234   -0.00460   -0.00056   -0.00165
PART 0

C59   1   -0.141190    0.466929    0.835277    11.00000    0.03930    0.02459 =
         0.03359   -0.00634   -0.01320   -0.00385
AFIX  23
H59A  2   -0.217527    0.465603    0.864742    11.00000   -1.20000
H59B  2   -0.105849    0.492226    0.834147    11.00000   -1.20000
AFIX   0
C60   1   -0.019510    0.441729    0.853822    11.00000    0.03036    0.02616 =
         0.03405   -0.00673   -0.00537   -0.00412
AFIX  23
H60A  2    0.057291    0.442508    0.824514    11.00000   -1.20000
H60B  2    0.021523    0.448620    0.893470    11.00000   -1.20000
AFIX   0
N61   3   -0.084673    0.405043    0.855809    11.00000    0.02288    0.02607 =
         0.02358   -0.00261   -0.00219    0.00463
C62   1   -0.113263    0.390135    0.906127    11.00000    0.02184    0.03055 =
         0.02213   -0.00576   -0.00509    0.00609
C63   1   -0.073577    0.407886    0.965606    11.00000    0.03729    0.03985 =
         0.01516   -0.00915   -0.00684    0.00315
AFIX 137
H63A  2   -0.111219    0.393309    0.998065    11.00000   -1.50000
H63B  2   -0.114844    0.432303    0.966728    11.00000   -1.50000
H63C  2    0.030898    0.409480    0.970345    11.00000   -1.50000
AFIX   0
C64   1   -0.189991    0.355252    0.909575    11.00000    0.02979    0.03120 =
         0.02316    0.00391    0.00015    0.00186
AFIX 137
H64A  2   -0.269948    0.357711    0.936450    11.00000   -1.50000
H64B  2   -0.124116    0.336481    0.924813    11.00000   -1.50000
H64C  2   -0.226864    0.348397    0.869751    11.00000   -1.50000
AFIX   0
C65   1   -0.274343    0.446420    0.587171    11.00000    0.03283    0.03689 =
         0.03198    0.00657   -0.00601    0.01046
AFIX  13
H65   2   -0.373012    0.436175    0.581655    11.00000   -1.20000
AFIX   0
C66   1   -0.290229    0.487379    0.581445    11.00000    0.05865    0.04017 =
         0.05869    0.01695   -0.01651    0.00941
AFIX 137
H66A  2   -0.345634    0.493148    0.544807    11.00000   -1.50000
H66B  2   -0.195204    0.498533    0.579937    11.00000   -1.50000
H66C  2   -0.340075    0.496821    0.615904    11.00000   -1.50000
AFIX   0
C67   1   -0.187171    0.430630    0.537078    11.00000    0.07990    0.08943 =
         0.03639    0.02450    0.01699    0.03734
AFIX 137
H67A  2   -0.231405    0.437473    0.498483    11.00000   -1.50000
H67B  2   -0.184880    0.404137    0.540503    11.00000   -1.50000
H67C  2   -0.089235    0.440139    0.540073    11.00000   -1.50000
AFIX   0
PART 1
SAME 0.01 C65 > C67
C68   1   -0.605826    0.411176    0.687610    21.00000    0.01678    0.03532 =
         0.03496    0.00135    0.00181   -0.00096
AFIX  13
H68   2   -0.593280    0.392814    0.655409    21.00000   -1.20000
AFIX   0
C69   1   -0.678446    0.444065    0.658937    21.00000    0.03594    0.05596 =
         0.05355    0.00543    0.00522    0.01174
AFIX  33
H69A  2   -0.773098    0.437104    0.642594    21.00000   -1.50000
H69B  2   -0.689114    0.463076    0.688982    21.00000   -1.50000
H69C  2   -0.619896    0.453197    0.626769    21.00000   -1.50000
AFIX   0
C70   1   -0.696248    0.393485    0.735024    21.00000    0.02180    0.05189 =
         0.06383    0.01783    0.01810   -0.00133
AFIX  33
H70A  2   -0.791739    0.388004    0.717949    21.00000   -1.50000
H70B  2   -0.650121    0.370981    0.748776    21.00000   -1.50000
H70C  2   -0.704913    0.410117    0.768775    21.00000   -1.50000
AFIX   0
PART 2
C68'  1   -0.593484    0.404221    0.699616   -21.00000    0.01678    0.03532 =
         0.03496    0.00135    0.00181   -0.00096
AFIX  13
H68'  2   -0.570780    0.379426    0.684545   -21.00000   -1.20000
AFIX   0
C69'  1   -0.711640    0.418996    0.659752   -21.00000    0.03594    0.05596 =
         0.05355    0.00543    0.00522    0.01174
AFIX  33
H69D  2   -0.797845    0.404169    0.663754   -21.00000   -1.50000
H69E  2   -0.732191    0.444067    0.671178   -21.00000   -1.50000
H69F  2   -0.682102    0.418407    0.618275   -21.00000   -1.50000
AFIX   0
C70'  1   -0.627175    0.400033    0.768868   -21.00000    0.02180    0.05189 =
         0.06383    0.01783    0.01810   -0.00133
AFIX  33
H70D  2   -0.713807    0.385377    0.772944   -21.00000   -1.50000
H70E  2   -0.546307    0.388089    0.789751   -21.00000   -1.50000
H70F  2   -0.642001    0.424074    0.786234   -21.00000   -1.50000
AFIX   0
PART 0

P71   5   -0.117356    0.339489    0.750177    11.00000    0.01687    0.01987 =
         0.01666   -0.00102   -0.00009   -0.00076
C72   1   -0.005883    0.332318    0.684832    11.00000    0.01707    0.02983 =
         0.01654   -0.00282   -0.00006   -0.00325
C73   1   -0.027438    0.353320    0.633217    11.00000    0.04870    0.05254 =
         0.02848    0.01090    0.00617    0.02941
AFIX  43
H73   2   -0.102970    0.370582    0.631760    11.00000   -1.20000
AFIX   0
C74   1    0.056592    0.349752    0.585043    11.00000    0.06706    0.06167 =
         0.02418    0.01733    0.01335    0.03667
AFIX  43
H74   2    0.036603    0.363797    0.550259    11.00000   -1.20000
AFIX   0
C75   1    0.170089    0.325962    0.586448    11.00000    0.03195    0.02412 =
         0.02392   -0.00239    0.01094   -0.00117
AFIX  43
H75   2    0.232170    0.324660    0.553851    11.00000   -1.20000
AFIX   0
C76   1    0.192644    0.304266    0.635080    11.00000    0.03747    0.04329 =
         0.03240    0.00553    0.00600    0.01759
AFIX  43
H76   2    0.268592    0.287123    0.635614    11.00000   -1.20000
AFIX   0
C77   1    0.104856    0.307030    0.684238    11.00000    0.03694    0.03909 =
         0.02016    0.01081    0.01058    0.01507
AFIX  43
H77   2    0.120999    0.291486    0.717553    11.00000   -1.20000
AFIX   0
C78   1   -0.005835    0.315397    0.806629    11.00000    0.01998    0.02136 =
         0.01891    0.00076    0.00079    0.00022
C79   1    0.108562    0.334239    0.833420    11.00000    0.02221    0.02454 =
         0.01931   -0.00291    0.00252   -0.00396
AFIX  43
H79   2    0.123439    0.358978    0.823539    11.00000   -1.20000
AFIX   0
C80   1    0.201977    0.317118    0.874789    11.00000    0.02049    0.03894 =
         0.01824   -0.00222   -0.00153   -0.00277
AFIX  43
H80   2    0.280736    0.330009    0.892319    11.00000   -1.20000
AFIX   0
C81   1    0.178742    0.281918    0.889550    11.00000    0.03121    0.03899 =
         0.02575    0.00751    0.00380    0.00158
AFIX  43
H81   2    0.240607    0.270427    0.918225    11.00000   -1.20000
AFIX   0
C82   1    0.064948    0.262325    0.863120    11.00000    0.03305    0.03664 =
         0.02718    0.01274    0.00078   -0.00204
AFIX  43
H82   2    0.050475    0.237620    0.873319    11.00000   -1.20000
AFIX   0
C83   1   -0.026062    0.279266    0.822074    11.00000    0.02139    0.02650 =
         0.02523    0.00116    0.00307   -0.00369
AFIX  43
H83   2   -0.103504    0.266061    0.804156    11.00000   -1.20000
AFIX   0
C84   1   -0.269933    0.308709    0.736862    11.00000    0.02118    0.02216 =
         0.02010   -0.00287   -0.00381   -0.00191
C85   1   -0.262516    0.277240    0.703035    11.00000    0.02135    0.02859 =
         0.03590   -0.00719    0.00170   -0.00287
AFIX  43
H85   2   -0.176714    0.271319    0.683675    11.00000   -1.20000
AFIX   0
C86   1   -0.381116    0.254342    0.697511    11.00000    0.03116    0.02021 =
         0.04965   -0.01011   -0.00430   -0.00605
AFIX  43
H86   2   -0.375259    0.232745    0.674634    11.00000   -1.20000
AFIX   0
C87   1   -0.506406    0.262730    0.724857    11.00000    0.02719    0.03340 =
         0.03597    0.00995   -0.00743   -0.01393
AFIX  43
H87   2   -0.586442    0.246887    0.721355    11.00000   -1.20000
AFIX   0
C88   1   -0.514781    0.293945    0.757007    11.00000    0.01916    0.03120 =
         0.03045    0.00228    0.00214   -0.00300
AFIX  43
H88   2   -0.601840    0.299934    0.775357    11.00000   -1.20000
AFIX   0
C89   1   -0.397263    0.317365    0.763479    11.00000    0.02284    0.01846 =
         0.01909    0.00285   -0.00409   -0.00340
AFIX  43
H89   2   -0.404762    0.339065    0.785986    11.00000   -1.20000
AFIX   0
RH3   6    0.823618    0.375123    0.261692    11.00000    0.02710    0.01879 =
         0.01496   -0.00255   -0.00385    0.00075

P101  5    0.697504    0.403915    0.193659    11.00000    0.02823    0.01491 =
         0.01949   -0.00210   -0.00514   -0.00266
AFIX  13
H101  2    0.673540    0.387473    0.159314    11.00000   -1.20000
AFIX   0
N102  3    0.795342    0.439349    0.170979    11.00000    0.05292    0.01695 =
         0.01849   -0.00384   -0.00398   -0.00824
C103  1    0.811201    0.468604    0.215592    11.00000    0.04639    0.02352 =
         0.02537   -0.00563   -0.00357   -0.01088
AFIX  23
H10C  2    0.715037    0.477998    0.224590    11.00000   -1.20000
H10D  2    0.866164    0.488746    0.198250    11.00000   -1.20000
AFIX   0
C104  1    0.886102    0.456659    0.273307    11.00000    0.03500    0.02764 =
         0.03099   -0.00982   -0.00965   -0.01185
AFIX  23
H10E  2    0.983207    0.448095    0.263909    11.00000   -1.20000
H10F  2    0.897890    0.478195    0.299361    11.00000   -1.20000
AFIX   0
N105  3    0.813950    0.427275    0.308354    11.00000    0.03652    0.02713 =
         0.02113   -0.00048   -0.00645   -0.00179
C106  1    0.663435    0.437431    0.322828    11.00000    0.03979    0.03215 =
         0.02263   -0.01084    0.00259    0.00644
AFIX  23
H10G  2    0.649232    0.463473    0.313650    11.00000   -1.20000
H10H  2    0.651954    0.434269    0.366214    11.00000   -1.20000
AFIX   0
C107  1    0.546200    0.415781    0.289739    11.00000    0.02985    0.04339 =
         0.02789   -0.00804   -0.00124    0.00476
AFIX  23
H10I  2    0.555435    0.389965    0.301370    11.00000   -1.20000
H10J  2    0.451877    0.424417    0.302721    11.00000   -1.20000
AFIX   0
N108  3    0.549096    0.418311    0.224493    11.00000    0.02592    0.03099 =
         0.02360   -0.00433   -0.00446    0.00691
C109  1    0.902566    0.422438    0.364361    11.00000    0.03775    0.03250 =
         0.02552   -0.01039   -0.00803    0.00286
AFIX  23
H10K  2    0.871176    0.439771    0.394976    11.00000   -1.20000
H10L  2    1.004408    0.427370    0.356571    11.00000   -1.20000
AFIX   0
C110  1    0.886382    0.384115    0.386716    11.00000    0.04887    0.04113 =
         0.01918   -0.00550   -0.00553    0.00742
AFIX  23
H11A  2    0.940226    0.380799    0.425085    11.00000   -1.20000
H11B  2    0.784283    0.378415    0.392624    11.00000   -1.20000
AFIX   0
N111  3    0.944804    0.360581    0.340434    11.00000    0.03847    0.02353 =
         0.01971   -0.00328   -0.00325    0.00035
C112  1    1.048693    0.338980    0.352756    11.00000    0.03273    0.02347 =
         0.03292    0.00040   -0.00839   -0.00471
C113  1    1.131494    0.323109    0.303862    11.00000    0.03401    0.02879 =
         0.03471   -0.00013   -0.00705    0.00166
AFIX 137
H11C  2    1.129374    0.296592    0.306689    11.00000   -1.50000
H11D  2    1.230891    0.331560    0.307260    11.00000   -1.50000
H11E  2    1.088899    0.330695    0.265346    11.00000   -1.50000
AFIX   0
C114  1    1.098322    0.327001    0.414047    11.00000    0.06774    0.03211 =
         0.03227    0.00878   -0.02022   -0.00500
AFIX 137
H11F  2    1.157399    0.305163    0.410938    11.00000   -1.50000
H11G  2    1.014984    0.321652    0.437925    11.00000   -1.50000
H11H  2    1.154944    0.346378    0.433244    11.00000   -1.50000
AFIX   0
C115  1    0.803693    0.449389    0.108123    11.00000    0.04787    0.02442 =
         0.02294    0.00288   -0.00667   -0.01376
AFIX  13
H115  2    0.785545    0.426893    0.084147    11.00000   -1.20000
AFIX   0
C116  1    0.954364    0.462363    0.094796    11.00000    0.03819    0.03520 =
         0.03023    0.00311   -0.00688   -0.00922
AFIX 137
H11I  2    0.961208    0.466546    0.051861    11.00000   -1.50000
H11J  2    1.024159    0.443866    0.107618    11.00000   -1.50000
H11K  2    0.974498    0.485010    0.116348    11.00000   -1.50000
AFIX   0
C117  1    0.692335    0.477365    0.087420    11.00000    0.03831    0.03557 =
         0.04017    0.01048   -0.00540   -0.01027
AFIX 137
H11L  2    0.702345    0.482200    0.044822    11.00000   -1.50000
H11M  2    0.707047    0.499894    0.109976    11.00000   -1.50000
H11N  2    0.596110    0.467964    0.094167    11.00000   -1.50000
AFIX   0
C118  1    0.419549    0.431044    0.190990    11.00000    0.02919    0.02877 =
         0.04484   -0.01020   -0.00970    0.00468
AFIX  13
H118  2    0.439941    0.429603    0.147596    11.00000   -1.20000
AFIX   0
C119  1    0.291209    0.406288    0.201816    11.00000    0.03827    0.03535 =
         0.06593   -0.00906   -0.00745   -0.00584
AFIX 137
H11O  2    0.209771    0.413835    0.176069    11.00000   -1.50000
H11P  2    0.265181    0.408042    0.243657    11.00000   -1.50000
H11Q  2    0.316620    0.381160    0.192645    11.00000   -1.50000
AFIX   0
C120  1    0.383868    0.470548    0.204828    11.00000    0.04492    0.02824 =
         0.08799   -0.00948   -0.01597    0.01515
AFIX 137
H12A  2    0.304296    0.478625    0.178512    11.00000   -1.50000
H12B  2    0.468011    0.485745    0.198391    11.00000   -1.50000
H12C  2    0.356418    0.472606    0.246456    11.00000   -1.50000
AFIX   0
P121  5    0.798421    0.323804    0.211701    11.00000    0.02252    0.01771 =
         0.01412    0.00008   -0.00060   -0.00063
C122  1    0.854535    0.282051    0.250655    11.00000    0.01864    0.01336 =
         0.02034    0.00345   -0.00188   -0.00177
C123  1    0.930293    0.253967    0.225573    11.00000    0.02325    0.02270 =
         0.02645   -0.00132   -0.00041   -0.00273
AFIX  43
H123  2    0.953812    0.254926    0.184748    11.00000   -1.20000
AFIX   0
C124  1    0.972381    0.223934    0.260903    11.00000    0.02615    0.02581 =
         0.02319   -0.00147   -0.00768    0.00970
AFIX  43
H124  2    1.022683    0.204515    0.243275    11.00000   -1.20000
AFIX   0
C125  1    0.941893    0.222193    0.320669    11.00000    0.03046    0.02789 =
         0.02771    0.01116   -0.00379    0.00571
AFIX  43
H125  2    0.973396    0.202111    0.344170    11.00000   -1.20000
AFIX   0
C126  1    0.865352    0.249870    0.345845    11.00000    0.02182    0.03315 =
         0.02107    0.00895    0.00157    0.00046
AFIX  43
H126  2    0.842451    0.248581    0.386715    11.00000   -1.20000
AFIX   0
C127  1    0.821657    0.279461    0.312181    11.00000    0.02283    0.02747 =
         0.01824    0.00475    0.00176    0.00069
AFIX  43
H127  2    0.769050    0.298334    0.330187    11.00000   -1.20000
AFIX   0
C128  1    0.894933    0.323004    0.141853    11.00000    0.01894    0.02092 =
         0.01392    0.00184   -0.00275    0.00234
C129  1    0.870466    0.297470    0.096574    11.00000    0.02570    0.02115 =
         0.02003   -0.00162   -0.00574   -0.00077
AFIX  43
H129  2    0.800809    0.278976    0.100965    11.00000   -1.20000
AFIX   0
C130  1    0.949262    0.299355    0.044789    11.00000    0.03889    0.02490 =
         0.01758   -0.00157   -0.00412    0.00316
AFIX  43
H130  2    0.933382    0.281951    0.014056    11.00000   -1.20000
AFIX   0
C131  1    1.049905    0.326296    0.037978    11.00000    0.02824    0.03476 =
         0.01082    0.00360    0.00295    0.00413
AFIX  43
H131  2    1.103268    0.327255    0.002720    11.00000   -1.20000
AFIX   0
C132  1    1.073650    0.352142    0.082652    11.00000    0.01375    0.03013 =
         0.02945    0.00416   -0.00283   -0.00208
AFIX  43
H132  2    1.141968    0.370910    0.077847    11.00000   -1.20000
AFIX   0
C133  1    0.996427    0.350056    0.133964    11.00000    0.02211    0.02238 =
         0.01953    0.00189   -0.00466   -0.00099
AFIX  43
H133  2    1.013000    0.367498    0.164583    11.00000   -1.20000
AFIX   0
C134  1    0.613637    0.312310    0.187117    11.00000    0.01967    0.01406 =
         0.02320   -0.00106   -0.00305    0.00019
C135  1    0.522487    0.294565    0.226092    11.00000    0.02460    0.02637 =
         0.02508    0.00619    0.00796    0.00364
AFIX  43
H135  2    0.557648    0.287790    0.264720    11.00000   -1.20000
AFIX   0
C136  1    0.383643    0.286881    0.209240    11.00000    0.03135    0.02982 =
         0.04112    0.01774    0.00810    0.00609
AFIX  43
H136  2    0.324882    0.274382    0.236209    11.00000   -1.20000
AFIX   0
C137  1    0.326084    0.296943    0.153396    11.00000    0.01970    0.02600 =
         0.04414    0.00336    0.00401    0.00021
AFIX  43
H137  2    0.230110    0.291152    0.141700    11.00000   -1.20000
AFIX   0
C138  1    0.414908    0.315809    0.115493    11.00000    0.02890    0.02596 =
         0.02346   -0.00451   -0.00714    0.00587
AFIX  43
H138  2    0.376819    0.324063    0.078119    11.00000   -1.20000
AFIX   0
C139  1    0.555878    0.322807    0.130624    11.00000    0.02409    0.02042 =
         0.02197   -0.00380    0.00099   -0.00244
AFIX  43
H139  2    0.614827    0.334739    0.103060    11.00000   -1.20000
AFIX   0

RH4   6    1.315830    0.624520    0.020501    11.00000    0.03015    0.02969 =
         0.01733    0.00789    0.00195    0.00745
SAME 0.01 P101 > C120
P151  5    1.190045    0.595521   -0.046659    11.00000    0.05548    0.02016 =
         0.01796    0.00174   -0.00084    0.01144
AFIX  13
H151  2    1.168994    0.611545   -0.081825    11.00000   -1.20000
AFIX   0
N152  3    1.281415    0.558490   -0.067669    11.00000    0.10919    0.03881 =
         0.03269   -0.00271    0.00045    0.04257
C153  1    1.297473    0.530259   -0.021390    11.00000    0.11638    0.03805 =
         0.04035    0.00549   -0.00580    0.04187
AFIX  23
H15A  2    1.352035    0.509747   -0.037803    11.00000   -1.20000
H15B  2    1.201180    0.521106   -0.012024    11.00000   -1.20000
AFIX   0
C154  1    1.371916    0.542618    0.035750    11.00000    0.09257    0.04167 =
         0.02736    0.00910    0.00285    0.03138
AFIX  23
H15C  2    1.380844    0.521526    0.062923    11.00000   -1.20000
H15D  2    1.470075    0.550434    0.026486    11.00000   -1.20000
AFIX   0
N155  3    1.300853    0.572957    0.068435    11.00000    0.05521    0.03170 =
         0.02262    0.00916   -0.00131    0.01287
C156  1    1.149080    0.564134    0.083678    11.00000    0.05748    0.02935 =
         0.02350    0.00559   -0.00071   -0.00446
AFIX  23
H15E  2    1.138213    0.568117    0.126918    11.00000   -1.20000
H15F  2    1.131536    0.538088    0.075580    11.00000   -1.20000
AFIX   0
C157  1    1.034519    0.586451    0.049351    11.00000    0.04490    0.03176 =
         0.03119    0.00260    0.00001   -0.00270
AFIX  23
H15G  2    0.938789    0.578664    0.062007    11.00000   -1.20000
H15H  2    1.046399    0.612319    0.060259    11.00000   -1.20000
AFIX   0
N158  3    1.039873    0.582997   -0.016186    11.00000    0.05265    0.02440 =
         0.02811    0.00306   -0.00748   -0.00454
C159  1    1.387477    0.578378    0.125237    11.00000    0.05844    0.04579 =
         0.01972    0.01051   -0.00133    0.00634
AFIX  23
H15I  2    1.489666    0.573277    0.118416    11.00000   -1.20000
H15J  2    1.354469    0.561425    0.156106    11.00000   -1.20000
AFIX   0
C160  1    1.370671    0.616919    0.146209    11.00000    0.05105    0.04416 =
         0.02429    0.00874    0.00185   -0.00109
AFIX  23
H16D  2    1.268243    0.622921    0.150492    11.00000   -1.20000
H16E  2    1.421658    0.620589    0.185133    11.00000   -1.20000
AFIX   0
N161  3    1.433810    0.639664    0.099883    11.00000    0.03845    0.04278 =
         0.02594    0.00916   -0.00819    0.00431
C162  1    1.534610    0.662441    0.112774    11.00000    0.03607    0.04124 =
         0.03052    0.00410   -0.01148    0.00669
C163  1    1.620691    0.678382    0.065165    11.00000    0.02888    0.04140 =
         0.04542    0.00716   -0.00764    0.01086
AFIX 137
H16F  2    1.591526    0.667630    0.026706    11.00000   -1.50000
H16G  2    1.722418    0.673413    0.073596    11.00000   -1.50000
H16H  2    1.605112    0.704656    0.063679    11.00000   -1.50000
AFIX   0
C164  1    1.579774    0.674596    0.174635    11.00000    0.06408    0.04204 =
         0.04206   -0.00058   -0.01685    0.00265
AFIX 137
H16I  2    1.504597    0.668531    0.202376    11.00000   -1.50000
H16J  2    1.595290    0.700883    0.174735    11.00000   -1.50000
H16K  2    1.668836    0.662285    0.187062    11.00000   -1.50000
AFIX   0
C165  1    1.310792    0.549607   -0.127979    11.00000    0.04163    0.02101 =
         0.03180    0.00119    0.00757    0.00447
AFIX  13
H165  2    1.285261    0.571448   -0.152528    11.00000   -1.20000
AFIX   0
C166  1    1.467356    0.542150   -0.136953    11.00000    0.04939    0.06009 =
         0.16250    0.03862    0.01160    0.01540
AFIX 137
H16L  2    1.524447    0.562861   -0.122551    11.00000   -1.50000
H16M  2    1.483050    0.538401   -0.179469    11.00000   -1.50000
H16N  2    1.496286    0.520344   -0.114669    11.00000   -1.50000
AFIX   0
C167  1    1.221141    0.518478   -0.152932    11.00000    0.11549    0.03704 =
         0.05922   -0.01370   -0.03666   -0.00952
AFIX 137
H16O  2    1.254327    0.495664   -0.134817    11.00000   -1.50000
H16P  2    1.230731    0.517246   -0.196237    11.00000   -1.50000
H16Q  2    1.120443    0.522411   -0.143864    11.00000   -1.50000
AFIX   0
C168  1    0.909604    0.571506   -0.049947    11.00000    0.06115    0.02944 =
         0.03880    0.00311   -0.00898   -0.00243
AFIX  13
H168  2    0.931015    0.572436   -0.093280    11.00000   -1.20000
AFIX   0
C169  1    0.786476    0.597875   -0.039654    11.00000    0.05891    0.04485 =
         0.07278    0.00738   -0.01877    0.00202
AFIX 137
H16R  2    0.758303    0.596285    0.001935    11.00000   -1.50000
H16S  2    0.704613    0.591574   -0.066100    11.00000   -1.50000
H16T  2    0.817627    0.622661   -0.048204    11.00000   -1.50000
AFIX   0
C170  1    0.865621    0.532873   -0.035699    11.00000    0.06889    0.02545 =
         0.05349    0.00600   -0.01360   -0.00221
AFIX 137
H17D  2    0.940604    0.516076   -0.047766    11.00000   -1.50000
H17E  2    0.775730    0.527072   -0.057395    11.00000   -1.50000
H17F  2    0.852162    0.530554    0.007252    11.00000   -1.50000
AFIX   0

P171  5    1.289151    0.676255   -0.028876    11.00000    0.02215    0.02454 =
         0.01616    0.00301    0.00165    0.00358
C172  1    1.102491    0.687221   -0.052913    11.00000    0.01878    0.01715 =
         0.02416    0.00195    0.00404   -0.00148
C173  1    1.013690    0.705505   -0.013793    11.00000    0.02783    0.03434 =
         0.02935   -0.01364    0.00222   -0.00202
AFIX  43
H173  2    1.049345    0.712346    0.024731    11.00000   -1.20000
AFIX   0
C174  1    0.872905    0.713635   -0.031526    11.00000    0.02175    0.03364 =
         0.04598   -0.01249    0.01142   -0.00171
AFIX  43
H174  2    0.813872    0.726533   -0.005158    11.00000   -1.20000
AFIX   0
C175  1    0.818310    0.703335   -0.086329    11.00000    0.01791    0.03057 =
         0.04986   -0.00080   -0.00191   -0.00195
AFIX  43
H175  2    0.722166    0.709057   -0.097857    11.00000   -1.20000
AFIX   0
C176  1    0.903255    0.684711   -0.124468    11.00000    0.02394    0.02578 =
         0.02789    0.00442   -0.00044    0.00110
AFIX  43
H176  2    0.864550    0.676973   -0.162042    11.00000   -1.20000
AFIX   0
C177  1    1.044992    0.677018   -0.108905    11.00000    0.02329    0.02346 =
         0.01987    0.00289    0.00184    0.00587
AFIX  43
H177  2    1.103338    0.664776   -0.136337    11.00000   -1.20000
AFIX   0
C178  1    1.341989    0.717866    0.011215    11.00000    0.01752    0.03253 =
         0.01606   -0.00027   -0.00068    0.00335
C179  1    1.416569    0.746250   -0.013693    11.00000    0.02519    0.03151 =
         0.01348    0.00148   -0.00159    0.00722
AFIX  43
H179  2    1.440881    0.744962   -0.054403    11.00000   -1.20000
AFIX   0
C180  1    1.456542    0.776585    0.019709    11.00000    0.02745    0.03010 =
         0.03344    0.00121   -0.00750   -0.00083
AFIX  43
H180  2    1.506685    0.795916    0.001757    11.00000   -1.20000
AFIX   0
C181  1    1.422631    0.778514    0.079812    11.00000    0.02390    0.03645 =
         0.02908   -0.00666   -0.00665    0.00495
AFIX  43
H181  2    1.449580    0.799071    0.103116    11.00000   -1.20000
AFIX   0
C182  1    1.349176    0.750020    0.104890    11.00000    0.02829    0.05042 =
         0.01649   -0.00881    0.00157    0.00364
AFIX  43
H182  2    1.326681    0.750995    0.145828    11.00000   -1.20000
AFIX   0
C183  1    1.308145    0.720183    0.071176    11.00000    0.02546    0.03829 =
         0.01917   -0.00159    0.00224   -0.00053
AFIX  43
H183  2    1.256429    0.701077    0.088989    11.00000   -1.20000
AFIX   0
C184  1    1.384294    0.677792   -0.098944    11.00000    0.01918    0.02331 =
         0.01711    0.00130    0.00046   -0.00102
C185  1    1.358231    0.703281   -0.143573    11.00000    0.02717    0.02062 =
         0.01765   -0.00194   -0.00079    0.00761
AFIX  43
H185  2    1.288363    0.721641   -0.138465    11.00000   -1.20000
AFIX   0
C186  1    1.434197    0.701952   -0.195643    11.00000    0.02956    0.02479 =
         0.01318   -0.00049   -0.00343   -0.00500
AFIX  43
H186  2    1.413981    0.719075   -0.226422    11.00000   -1.20000
AFIX   0
C187  1    1.539062    0.675980   -0.203272    11.00000    0.01971    0.02769 =
         0.02525   -0.00169    0.00209   -0.00324
AFIX  43
H187  2    1.592826    0.675709   -0.238453    11.00000   -1.20000
AFIX   0
C188  1    1.564798    0.650204   -0.158637    11.00000    0.01931    0.03301 =
         0.02513   -0.00545    0.00265    0.00108
AFIX  43
H188  2    1.635774    0.632096   -0.163540    11.00000   -1.20000
AFIX   0
C189  1    1.486862    0.650996   -0.107122    11.00000    0.01660    0.02250 =
         0.01874    0.00026   -0.00076   -0.00307
AFIX  43
H189  2    1.503577    0.633125   -0.077194    11.00000   -1.20000
AFIX   0
SB20  7   -0.078977    0.588614    0.725162    11.00000    0.02256    0.02476 =
         0.02906   -0.00290    0.00413    0.00129
F201  4   -0.128325    0.559236    0.789387    11.00000    0.07114    0.05366 =
         0.04056    0.01958    0.01058   -0.01211
F202  4   -0.217392    0.564629    0.676870    11.00000    0.03766    0.07056 =
         0.06772    0.00399   -0.01538   -0.02406
F203  4    0.057846    0.555315    0.702003    11.00000    0.04796    0.05877 =
         0.06495   -0.01534   -0.00050    0.02422
F204  4    0.060292    0.611349    0.774061    11.00000    0.06032    0.06495 =
         0.03283   -0.01073   -0.00320   -0.02607
F205  4   -0.213235    0.622762    0.747543    11.00000    0.07629    0.05325 =
         0.06833    0.00768    0.03711    0.03277
F206  4   -0.033783    0.618668    0.660723    11.00000    0.05718    0.04860 =
         0.03089    0.01054    0.00803   -0.01081
SB30  7    0.342872    0.423854    0.452013    11.00000    0.03363    0.02636 =
         0.04395   -0.00129    0.00135   -0.00280
F301  4    0.284026    0.385185    0.497829    11.00000    0.10770    0.05148 =
         0.05014    0.00974    0.02171   -0.02428
F302  4    0.267775    0.400859    0.382498    11.00000    0.07478    0.04850 =
         0.04609   -0.00910    0.00976   -0.01522
F303  4    0.517013    0.400901    0.441748    11.00000    0.07345    0.04818 =
         0.09370    0.02210    0.02568    0.02758
F304  4    0.412876    0.448353    0.518937    11.00000    0.06595    0.05385 =
         0.05601   -0.00126   -0.02404   -0.00806
F305  4    0.166224    0.447158    0.459847    11.00000    0.03812    0.07050 =
         0.06210   -0.01908    0.00885    0.00325
F306  4    0.406981    0.462181    0.403771    11.00000    0.05721    0.03003 =
         0.05917    0.00641    0.02320    0.00511
SB40  7   -0.569128    0.412437    0.963691    11.00000    0.02042    0.03314 =
         0.03573    0.00566   -0.00081   -0.00205
F401  4   -0.693740    0.376381    0.988980    11.00000    0.06412    0.07093 =
         0.06649   -0.00439    0.01315   -0.04296
F402  4   -0.713337    0.431345    0.913771    11.00000    0.06351    0.10392 =
         0.06024    0.01199   -0.02015    0.03426
F403  4   -0.512624    0.381812    0.901915    11.00000    0.04065    0.08094 =
         0.04079   -0.00477    0.00151    0.01082
F404  4   -0.422842    0.394296    1.014481    11.00000    0.04774    0.07014 =
         0.04714    0.00485   -0.01325    0.01018
F405  4   -0.625686    0.443393    1.024113    11.00000    0.06331    0.06054 =
         0.06671   -0.01839   -0.00923    0.01829
F406  4   -0.442357    0.447937    0.937257    11.00000    0.08729    0.08544 =
         0.07977    0.01711    0.00870   -0.05608
PART 1
SAME 0.01 SB20 > F206
SB50  7    0.803509    0.578496    0.224742    31.00000    0.04555    0.03351 =
         0.03601   -0.00447   -0.00269    0.01239
F501  4    0.879195    0.604233    0.291789    31.00000    0.11889    0.03931 =
         0.05117   -0.00899    0.00779    0.01774
F502  4    0.867104    0.617731    0.177646    31.00000    0.14941    0.08403 =
         0.04135    0.01644    0.02789    0.03970
F503  4    0.978019    0.554669    0.215789    31.00000    0.06102    0.08244 =
         0.05693   -0.01713    0.01302    0.00024
F504  4    0.749173    0.541181    0.274774    31.00000    0.09200    0.03054 =
         0.04851   -0.00395    0.00565   -0.00044
F505  4    0.629231    0.600726    0.235255    31.00000    0.05111    0.12899 =
         0.06922   -0.00321   -0.00503    0.02908
F506  4    0.736622    0.555541    0.156286    31.00000    0.09949    0.04864 =
         0.05230   -0.02766   -0.01530    0.00097

PART 2
SAME 0.01 SB20 > F206
SB55  7    0.839455    0.582512    0.211725   -31.00000    0.04555    0.03351 =
         0.03601   -0.00447   -0.00269    0.01239
F551  4    0.812363    0.618236    0.268809   -31.00000    0.11889    0.03931 =
         0.05117   -0.00899    0.00779    0.01774
F552  4    0.810303    0.616660    0.149803   -31.00000    0.14941    0.08403 =
         0.04135    0.01644    0.02789    0.03970
F553  4    1.036136    0.592977    0.212690   -31.00000    0.06102    0.08244 =
         0.05693   -0.01713    0.01302    0.00024
F554  4    0.875174    0.548329    0.271580   -31.00000    0.09200    0.03054 =
         0.04851   -0.00395    0.00565   -0.00044
F555  4    0.650067    0.568846    0.208713   -31.00000    0.05111    0.12899 =
         0.06922   -0.00321   -0.00503    0.02908
F556  4    0.877859    0.546998    0.153404   -31.00000    0.09949    0.04864 =
         0.05230   -0.02766   -0.01530    0.00097
HKLF 4


REM  CEC0076 Wei-Chieh Chang / C. Werle in P2(1)
REM wR2 = 0.101931, GooF = S = 1.03083, Restrained GooF = 1.03293 for all data
REM R1 = 0.047938 for 37789 Fo > 4sig(Fo) and 0.062197 for all 45033 data
REM 1764 parameters refined using 1106 restraints

END

WGHT      0.0399     10.0152

REM Highest difference peak  1.870,  deepest hole -1.405,  1-sigma level  0.109
Q1    1   0.3006  0.4244  0.4827  11.00000  0.05    1.87
Q2    1  -0.1705  0.5833  0.7198  11.00000  0.05    1.28
Q3    1   0.8883  0.5901  0.2401  11.00000  0.05    1.07
Q4    1   1.2099  0.5507 -0.0716  11.00000  0.05    1.00
Q5    1   1.2685  0.6374  0.0379  11.00000  0.05    1.00
Q6    1   1.2647  0.6098  0.0500  11.00000  0.05    0.99
Q7    1   0.7536  0.3694  0.2813  11.00000  0.05    0.99
Q8    1  -0.1204  0.5907  0.6948  11.00000  0.05    0.96
Q9    1   1.2927  0.6074  0.0032  11.00000  0.05    0.93
Q10   1  -0.6438  0.4136  0.9845  11.00000  0.05    0.85
Q11   1  -0.2399  0.3951  0.7894  11.00000  0.05    0.84
Q12   1  -0.2232  0.3691  0.7876  11.00000  0.05    0.81
Q13   1   0.8602  0.3993  0.2418  11.00000  0.05    0.79
Q14   1   1.3180  0.5616 -0.0686  11.00000  0.05    0.76
Q15   1  -0.1339  0.3689  0.7423  11.00000  0.05    0.76
Q16   1   0.2878  0.6238  0.5505  11.00000  0.05    0.75
Q17   1  -0.6208  0.4239  0.9296  11.00000  0.05    0.74
Q18   1   0.8661  0.6137  0.2914  11.00000  0.05    0.74
Q19   1   0.7932  0.4026  0.3002  11.00000  0.05    0.73
Q20   1  -0.0785  0.6060  0.7396  11.00000  0.05    0.73
;
_shelx_res_checksum              4882

_shelx_fab_file                  
;
    1    0    1      9.52     -0.35
    2    0    2     -6.38     -0.04
    3    0    3      1.91     -0.17
    4    0    4    -32.53     -0.03
    5    0    5     12.20     -0.27
    6    0    6      6.05     -0.12
    7    0    7      5.37     -0.07
    8    0    8      9.60     -0.09
    9    0    9     -4.61      0.11
   10    0   10     -3.50     -0.21
   11    0   11     -2.89     -0.09
   12    0   12     -1.80      0.06
    1    1    1     15.87    -45.48
    2    1    2    -85.72      1.90
    3    1    3      5.31    -12.64
    4    1    4      6.97      3.02
    5    1    5      5.77      7.68
    6    1    6     17.31     -0.55
    7    1    7     -7.49      2.34
    8    1    8     -3.86     -3.27
    9    1    9     -2.19     -2.29
   10    1   10     -2.34      0.34
   11    1   11      2.87      0.12
   12    1   12      1.05      0.28
    1    2    1     -6.59    -80.45
    2    2    2      4.03     -1.72
    3    2    3     -2.61     30.98
    4    2    4     23.49     -2.61
    5    2    5     -9.65      7.92
    6    2    6     -4.65     -6.88
    7    2    7     -3.26     -8.88
    8    2    8     -6.72      0.89
    9    2    9      3.48     -0.93
   10    2   10      2.39      3.38
   11    2   11      2.09      3.59
   12    2   12      1.29      0.02
    1    3    1    -12.11    100.84
    2    3    2     31.48     -5.23
    3    3    3     -3.60     29.61
    4    3    4     -2.75     -8.25
    5    3    5     -2.93    -19.75
    6    3    6     -8.37      2.01
    7    3    7      4.13     -5.73
    8    3    8      1.38      7.55
    9    3    9     -0.86      5.15
   10    3   10      0.35     -1.41
   11    3   11     -1.16     -0.59
   12    3   12     -0.78     -0.58
    0    4    0     -9.76     -1.98
    1    4    1      0.41    100.28
    2    4    2      1.91      4.72
    3    4    3      3.86    -42.21
    4    4    4     -1.63      4.32
    5    4    5      2.74    -11.40
    6    4    6      0.94     10.80
    7    4    7     -1.27     12.38
    8    4    8      0.82     -2.32
    9    4    9     -0.12      1.29
   10    4   10     -0.23     -4.21
   11    4   11     -0.40     -4.54
   12    4   12      0.00     -0.29
    1    5    1      4.38    -85.62
    2    5    2     34.41      7.56
    3    5    3      0.36    -28.72
    4    5    4     -3.14      9.78
    5    5    5     -2.13     21.17
    6    5    6     -3.95     -2.99
    7    5    7      1.91      5.80
    8    5    8      1.49     -6.57
    9    5    9      3.32     -4.54
   10    5   10      1.50      2.25
   11    5   11     -1.13      0.92
   12    5   12     -0.01      0.74
    0    6    0    113.27     10.95
    1    6    1      2.02    -57.68
    2    6    2     -6.62     -7.84
    3    6    3     -4.04     28.52
    4    6    4    -20.92     -4.72
    5    6    5      5.31      9.20
    6    6    6      3.08     -9.15
    7    6    7      4.90     -9.60
    8    6    8      4.51      2.96
    9    6    9     -3.67     -1.52
   10    6   10     -1.64      2.52
   11    6   11     -1.08      2.70
   12    6   12     -1.04      0.54
    1    7    1      4.22     25.92
    2    7    2    -70.00     -7.54
    3    7    3      2.72     13.02
    4    7    4      6.88     -5.56
    5    7    5      6.51    -11.69
    6    7    6     13.32      2.76
    7    7    7     -7.56     -3.51
    8    7    8     -2.86      0.98
    9    7    9     -3.03      2.16
   10    7   10     -2.18     -1.55
   11    7   11      2.39     -0.49
   12    7   12      0.92     -0.57
    0    8    0   -119.31    -10.90
    1    8    1     -0.65     -2.40
    2    8    2      5.67      8.17
    3    8    3      1.93     -0.12
    4    8    4     32.29      4.29
    5    8    5    -10.26     -2.48
    6    8    6     -5.51      2.31
    7    8    7     -5.28      3.07
    8    8    8     -7.80     -1.67
    9    8    9      5.10      1.23
   10    8   10      2.27      0.15
   11    8   11      1.76      0.16
   12    8   12      1.19     -0.34
    1    9    1     -8.48     29.35
    2    9    2     62.89      6.20
    3    9    3     -4.34      8.55
    4    9    4     -6.08     -2.20
    5    9    5     -6.76     -3.33
    6    9    6    -16.20     -1.27
    7    9    7      9.05      0.37
    8    9    8      2.64      5.48
    9    9    9      0.86      0.52
   10    9   10      2.30     -0.25
   11    9   11     -1.95     -0.48
    0   10    0     61.02      3.32
    1   10    1     -1.54     41.22
    2   10    2     -0.28     -4.81
    3   10    3      2.66    -25.94
    4   10    4    -26.15     -3.21
    5   10    5      9.76     -5.45
    6   10    6      5.13      6.03
    7   10    7      2.27      4.40
    8   10    8      8.22     -0.60
    9   10    9     -3.21      0.32
   10   10   10     -1.75     -2.23
   11   10   11     -1.40     -2.11
    1   11    1      8.12    -52.02
    2   11    2    -25.16     -3.49
    3   11    3      5.09    -25.07
    4   11    4      2.00      7.94
    5   11    5      2.10     16.09
    6   11    6     11.82     -0.99
    7   11    7     -4.96      2.59
    8   11    8     -1.46     -8.82
    9   11    9      1.43     -3.32
   10   11   10     -1.94      1.53
   11   11   11      0.60      1.15
    0   12    0      4.62      3.96
    1   12    1      3.11    -48.02
    2   12    2     -3.97      0.67
    3   12    3     -7.69     35.45
    4   12    4      5.46      0.53
    5   12    5     -4.56     10.54
    6   12    6     -1.63    -10.76
    7   12    7      2.16     -9.86
    8   12    8     -4.79      2.30
    9   12    9     -0.52     -2.21
   10   12   10      0.36      2.98
   11   12   11      0.01      2.39
    1   13    1     -5.74     41.71
    2   13    2    -19.27     -2.77
    3   13    3     -4.49     26.53
    4   13    4      2.38     -7.78
    5   13    5      4.25    -19.85
    6   13    6     -1.94      3.06
    7   13    7     -2.61     -4.57
    8   13    8     -0.59      7.16
    9   13    9     -2.91      5.21
   10   13   10      0.70     -1.68
   11   13   11      0.72     -1.08
    0   14    0    -44.07     -7.26
    1   14    1     -2.11     29.88
    2   14    2      4.20      1.44
    3   14    3      9.12    -24.37
    4   14    4     17.41      3.74
    5   14    5     -2.27    -10.36
    6   14    6     -3.03      8.55
    7   14    7     -5.02     10.09
    8   14    8     -1.28     -2.45
    9   14    9      3.99      2.86
   10   14   10      1.60     -1.95
   11   14   11      1.52     -1.27
    1   15    1      2.03    -13.41
    2   15    2     44.83      9.85
    3   15    3      0.77    -12.24
    4   15    4     -4.90      2.52
    5   15    5     -7.59     12.53
    6   15    6     -8.73     -3.54
    7   15    7      8.96      4.97
    8   15    8      2.90     -1.41
    9   15    9      3.04     -4.22
   10   15   10      0.87      1.00
   11   15   11     -1.40      0.25
    0   16    0     49.88      5.82
    1   16    1     -1.94     -1.85
    2   16    2     -2.10     -2.17
    3   16    3     -4.73      1.37
    4   16    4    -28.55     -7.01
    5   16    5      6.82      5.38
    6   16    6      4.89     -0.68
    7   16    7      4.48     -4.55
    8   16    8      6.31      0.75
    9   16    9     -5.22     -2.29
   10   16   10     -2.79     -0.65
   11   16   11     -1.78     -0.20
    1   17    1      2.20    -13.85
    2   17    2    -39.86    -10.70
    3   17    3      4.44     -6.56
    4   17    4      4.44      3.70
    5   17    5      5.60      1.09
    6   17    6     14.30      1.80
    7   17    7     -9.59     -3.31
    8   17    8     -3.57     -5.03
    9   17    9     -1.73      0.53
   10   17   10     -1.73      0.20
   11   17   11      0.88      0.71
    0   18    0    -30.17     -1.26
    1   18    1      5.06    -19.52
    2   18    2     -0.24      2.94
    3   18    3     -2.74     18.24
    4   18    4     22.94      6.65
    5   18    5     -6.64      1.91
    6   18    6     -2.10     -7.29
    7   18    7     -1.42     -2.96
    8   18    8     -7.41      1.61
    9   18    9      3.17      1.22
   10   18   10      1.89      2.82
   11   18   11      0.70      0.85
    1   19    1     -4.50     26.48
    2   19    2     14.54      4.36
    3   19    3     -6.92     17.62
    4   19    4     -1.20     -6.86
    5   19    5      0.26    -12.01
    6   19    6    -11.58      0.91
    7   19    7      3.92     -0.24
    8   19    8      1.72      8.38
    9   19    9     -0.03      2.92
   10   19   10      1.53     -1.18
   11   19   11      0.50     -0.77
    0   20    0      0.82     -2.29
    1   20    1     -4.48     24.86
    2   20    2      2.07     -3.14
    3   20    3      8.21    -23.73
    4   20    4     -6.77     -2.69
    5   20    5      2.56     -8.06
    6   20    6     -2.38      9.88
    7   20    7     -1.81      7.48
    8   20    8      4.56     -2.36
    9   20    9      0.60      0.18
   10   20   10      0.10     -2.74
   11   20   11      0.16     -0.57
    1   21    1      4.24    -22.10
    2   21    2     11.12      2.99
    3   21    3      5.44    -17.63
    4   21    4     -2.44      5.69
    5   21    5     -6.13     13.78
    6   21    6      2.83     -2.53
    7   21    7      3.89      3.91
    8   21    8      1.20     -7.31
    9   21    9      1.21     -3.79
   10   21   10     -0.52      1.15
   11   21   11     -1.14      0.01
    0   22    0     21.77      3.65
    1   22    1      2.34    -15.63
    2   22    2     -2.61      2.39
    3   22    3     -8.89     15.44
    4   22    4     -8.93     -2.82
    5   22    5      2.35      9.88
    6   22    6      4.22     -5.88
    7   22    7      3.91     -6.97
    8   22    8      0.17      0.73
    9   22    9     -3.26     -1.45
   10   22   10     -1.11      1.42
   11   22   11      0.03      0.34
    1   23    1     -2.82      7.69
    2   23    2    -23.83     -7.30
    3   23    3     -1.83     10.25
    4   23    4      3.44     -1.70
    5   23    5      8.28     -7.27
    6   23    6      5.84      2.12
    7   23    7     -8.42     -5.39
    8   23    8     -3.22      2.97
    9   23    9     -2.09      2.30
   10   23   10     -0.69     -0.34
    0   24    0    -27.38     -5.08
    1   24    1      0.06      0.47
    2   24    2      1.76     -1.66
    3   24    3      5.53     -1.79
    4   24    4     16.18      7.04
    5   24    5     -5.21     -6.64
    6   24    6     -2.45     -1.35
    7   24    7     -4.71      2.69
    8   24    8     -4.17      1.30
    9   24    9      3.66      1.82
   10   24   10      0.97     -0.60
    1   25    1      0.62      6.98
    2   25    2     21.60      8.42
    3   25    3     -2.56     -0.57
    4   25    4     -1.16     -2.83
    5   25    5     -5.38     -1.26
    6   25    6     -9.34     -0.55
    7   25    7      7.08      4.00
    8   25    8      3.26      2.64
    9   25    9      2.94      0.11
   10   25   10      1.32     -0.20
    0   26    0     16.81      5.43
    1   26    1     -3.86     10.67
    2   26    2     -0.73      0.76
    3   26    3     -0.70     -8.59
    4   26    4    -13.77     -7.37
    5   26    5      4.68      0.86
    6   26    6     -0.74      6.84
    7   26    7      3.80      2.50
    8   26    8      5.53     -1.41
    9   26    9     -2.45     -1.28
   10   26   10     -0.67     -0.02
    1   27    1      2.25    -15.06
    2   27    2     -9.78     -5.97
    3   27    3      5.89     -6.85
    4   27    4     -2.27      5.85
    5   27    5     -0.44      6.03
    6   27    6      7.01     -0.46
    7   27    7     -1.62     -0.85
    8   27    8     -1.18     -6.84
    9   27    9     -2.56     -2.13
   10   27   10     -1.07      0.12
    0   28    0     -0.10     -1.59
    1   28    1      7.01    -12.65
    2   28    2     -0.09      1.29
    3   28    3     -3.14     11.86
    4   28    4      5.80      3.73
    5   28    5     -1.53      3.92
    6   28    6      3.05     -7.52
    7   28    7     -0.90     -5.56
    8   28    8     -3.86     -0.44
    9   28    9      0.49      0.19
   10   28   10      0.17      1.05
    1   29    1     -4.17     14.64
    2   29    2     -3.92      0.58
    3   29    3     -5.51      9.15
    4   29    4      4.25     -5.66
    5   29    5      5.16     -5.52
    6   29    6     -1.83      0.17
    7   29    7     -3.35     -2.27
    8   29    8     -1.62      6.93
    9   29    9      0.22      2.77
   10   29   10      0.35      0.11
    0   30    0    -12.62     -4.30
    1   30    1     -5.78      7.59
    2   30    2      1.47     -3.06
    3   30    3      4.64     -8.40
    4   30    4      2.35      0.81
    5   30    5     -1.74     -5.86
    6   30    6     -3.50      4.10
    7   30    7     -2.88      4.85
    8   30    8      0.38      2.09
    9   30    9      1.08      1.09
   10   30   10      0.57     -1.47
    1   31    1      3.63     -7.31
    2   31    2     12.87      4.17
    3   31    3      1.83     -6.41
    4   31    4     -3.56      2.30
    5   31    5     -6.13      1.92
    6   31    6     -2.44      0.32
    7   31    7      4.53      3.65
    8   31    8      2.86     -3.04
    9   31    9      2.38     -1.92
    0   32    0     17.15      7.30
    1   32    1      1.38     -0.50
    2   32    2     -2.83      2.35
    3   32    3     -3.74      0.84
    4   32    4     -6.90     -3.17
    5   32    5      2.94      5.20
    6   32    6      2.18      0.49
    7   32    7      5.41     -1.35
    8   32    8      2.63     -1.63
    9   32    9     -1.27     -1.68
    1   33    1     -0.87     -3.00
    2   33    2    -13.23     -5.53
    3   33    3      1.35      1.22
    4   33    4      0.81      1.49
    5   33    5      3.87      1.56
    6   33    6      3.62      0.28
    7   33    7     -2.77     -2.73
    8   33    8     -1.96     -1.45
    9   33    9     -2.95      0.54
    0   34    0    -13.11     -6.45
    1   34    1      2.07     -5.25
    2   34    2      2.23     -0.22
    3   34    3      1.38      6.38
    4   34    4      6.55      3.09
    5   34    5     -1.89     -3.11
    6   34    6      0.39     -4.13
    7   34    7     -4.93     -2.08
    8   34    8     -3.39     -0.52
    9   34    9      0.65      0.98
    1   35    1     -2.67     10.16
    2   35    2      5.60      3.95
    3   35    3     -2.14      2.99
    4   35    4      2.12     -2.96
    5   35    5     -0.63     -2.70
    6   35    6     -2.30     -1.44
    7   35    7      0.74      0.78
    8   35    8      0.40      3.64
    9   35    9      1.44      0.46
    0   36    0      2.96      3.37
    1   36    1     -3.46      7.47
    2   36    2      0.50     -0.86
    3   36    3      0.86     -8.69
    4   36    4     -2.89     -2.15
    5   36    5     -0.14      0.39
    6   36    6     -3.16      5.76
    7   36    7      1.40      3.03
    8   36    8      1.99      2.06
    1   37    1      4.77     -9.39
    2   37    2      4.02     -0.93
    3   37    3      1.98     -4.10
    4   37    4     -3.44      2.28
    5   37    5     -1.97      1.44
    6   37    6      0.77      1.66
    7   37    7      0.65      0.81
    8   37    8      0.62     -3.29
    0   38    0      6.65      0.93
    1   38    1      3.52     -5.26
    2   38    2     -3.07      0.97
    3   38    3     -2.04      5.22
    4   38    4     -0.97      1.40
    5   38    5      1.72      2.50
    6   38    6      4.00     -4.25
    7   38    7      2.85     -1.36
    8   38    8     -0.14     -1.60
    1   39    1     -3.74      2.35
    2   39    2     -8.57     -2.25
    3   39    3     -1.78      2.77
    4   39    4      2.72     -1.13
    5   39    5      3.54      0.42
    6   39    6     -0.14     -0.60
    7   39    7     -1.60     -1.77
    8   39    8     -0.91      1.55
    0   40    0     -9.41     -4.33
    1   40    1     -1.93      0.84
    2   40    2      3.24     -1.28
    3   40    3      2.45      0.55
    4   40    4      2.94     -0.43
    5   40    5     -1.78     -4.12
    6   40    6     -1.45      0.20
    7   40    7     -4.55     -0.86
    1   41    1      0.58      4.44
    2   41    2      6.44      4.05
    3   41    3      0.88     -0.96
    4   41    4     -0.84     -0.11
    5   41    5     -3.87     -1.18
    6   41    6     -0.27     -0.74
    7   41    7      1.71      1.82
    0   42    0      5.47      4.26
    1   42    1     -0.75      2.44
    2   42    2     -0.82      1.28
    3   42    3     -2.07     -4.32
    4   42    4     -2.65     -1.22
    5   42    5      0.68      2.81
    6   42    6     -2.38      3.13
    7   42    7      2.86      1.51
    1   43    1      1.86     -6.30
    2   43    2     -1.26     -3.58
    3   43    3      0.67     -0.54
    4   43    4     -0.85      1.67
    5   43    5      2.54      0.73
    6   43    6      0.79      1.31
    7   43    7     -0.88     -0.58
    0   44    0      0.54     -1.62
    1   44    1      2.34     -3.46
    2   44    2     -1.98     -0.48
    3   44    3      0.41      4.02
    4   44    4      0.73      2.43
    5   44    5      0.16      0.26
    6   44    6      3.53     -3.35
    1   45    1     -2.03      3.37
    2   45    2     -3.08      1.39
    3   45    3     -1.66      1.49
    4   45    4      1.43     -2.49
    5   45    5     -0.11      0.00
    6   45    6     -0.75     -0.79
    0   46    0     -4.68     -0.06
    1   46    1     -2.13      2.58
    2   46    2      2.25     -0.15
    3   46    3      1.31     -0.77
    4   46    4      1.06     -1.73
    5   46    5     -0.27     -1.76
    1   47    1      0.74      1.20
    2   47    2      4.32      1.00
    3   47    3      1.45     -1.09
    4   47    4     -0.90      1.50
    5   47    5     -1.65     -0.42
    0   48    0      4.94     -0.44
    1   48    1      1.47     -0.39
    2   48    2      0.12      0.16
    3   48    3     -1.02     -1.89
    4   48    4     -0.98      0.09
    5   48    5      0.42      0.79
    1   49    1      0.35     -3.70
    2   49    2     -2.07     -2.00
    3   49    3     -0.63     -0.56
    4   49    4      0.19      0.21
    0   50    0     -1.85      1.23
    1   50    1     -1.27     -1.35
    2   50    2     -1.98     -0.39
    3   50    3     -0.52      1.49
    1   51    1     -0.23      2.65
    2   51    2     -1.14      1.32
    3   51    3      0.01      1.63
    0   52    0     -1.12     -0.64
    1   52    1      1.17      0.96
   12    0   11      2.41      0.04
   11    0   10      4.35     -0.03
   10    0    9      2.11      0.08
    9    0    8      3.08     -0.20
    8    0    7     -5.30      0.04
    7    0    6    -13.55     -0.16
    6    0    5      4.30      0.15
    5    0    4     -8.57      0.01
    4    0    3     18.20     -0.22
    3    0    2     31.94      0.10
    2    0    1    -59.05      0.37
    1    0    0      4.33      0.11
    1    0    2    -94.68      0.71
    2    0    3     49.50     -0.32
    3    0    4     -0.77      0.11
    4    0    5     14.97      0.10
    5    0    6      1.07      0.23
    6    0    7    -18.17     -0.18
    7    0    8     -0.41      0.04
    8    0    9     -5.32     -0.08
    9    0   10      2.56     -0.17
   10    0   11      5.92      0.44
   11    0   12      1.44      0.06
   12    0   13      0.53     -0.15
   12    1   11     -1.06     -0.90
   11    1   10     -3.00     -0.10
   10    1    9      1.97      0.66
    9    1    8      5.73      1.25
    8    1    7     -1.03      3.77
    7    1    6      3.94     -2.32
    6    1    5     -9.31     -2.98
    5    1    4    -20.74     -1.25
    4    1    3     12.33     -8.51
    3    1    2     -9.24     16.35
    2    1    1     55.56     12.48
    1    1    0     78.06      1.39
    1    1    2     -5.63     40.28
    2    1    3     35.34     13.47
    3    1    4     22.45     -2.29
    4    1    5    -23.99      2.10
    5    1    6     -0.34     -8.65
    6    1    7    -10.20     -0.72
    7    1    8      0.86      1.33
    8    1    9     10.43      1.23
    9    1   10     -0.55      2.82
   10    1   11      1.28     -0.53
   11    1   12     -1.42     -0.68
   12    1   13     -0.90      0.16
   12    2   11     -1.94     -0.64
   11    2   10     -2.88     -2.32
   10    2    9     -1.29     -3.84
    9    2    8     -2.73      1.15
    8    2    7      3.85      4.12
    7    2    6      9.77      2.53
    6    2    5     -3.00     10.47
    5    2    4      6.59     -8.28
    4    2    3    -12.93     -7.75
    3    2    2    -21.35     -3.57
    2    2    1     41.08    -31.03
    1    2    0     -4.97     97.92
    1    2    2     65.17     -1.65
    2    2    3    -33.28     23.32
    3    2    4      2.08    -27.04
    4    2    5    -11.04     -4.87
    5    2    6     -0.10      4.36
    6    2    7     13.87      0.79
    7    2    8     -0.59     11.48
    8    2    9      3.29     -1.00
    9    2   10     -1.51     -1.51
   10    2   11     -3.88     -1.56
   11    2   12     -0.81     -3.41
   12    2   13     -0.22      0.32
   12    3   11      0.97      2.12
   11    3   10      0.89      0.39
   10    3    9     -0.60     -0.94
    9    3    8     -1.27     -2.52
    8    3    7      1.23     -9.11
    7    3    6     -2.86      5.43
    6    3    5      4.51      7.43
    5    3    4     10.33      3.88
    4    3    3     -5.88     20.85
    3    3    2      5.36    -38.42
    2    3    1    -21.12    -26.95
    1    3    0    -20.73     -2.77
    0    3    1    -36.78     76.40
    1    3    2      5.97    -88.98
    2    3    3    -10.93    -30.78
    3    3    4     -8.25      5.91
    4    3    5     11.85     -4.77
    5    3    6     -0.36     21.85
    6    3    7      4.73      0.76
    7    3    8     -0.29     -3.44
    8    3    9     -4.15     -2.11
    9    3   10      1.47     -6.26
   10    3   11      0.08      1.73
   11    3   12      0.99      1.80
   12    4   11      0.46      1.09
   11    4   10     -0.18      3.35
   10    4    9     -0.18      5.18
    9    4    8      1.10     -1.86
    8    4    7     -1.11     -4.81
    7    4    6     -0.61     -3.10
    6    4    5      0.38    -16.18
    5    4    4     -1.65     11.99
    4    4    3      0.36     11.84
    3    4    2     -3.12      4.58
    2    4    1     -2.48     39.43
    1    4    0      5.34   -122.55
    0    4    1      6.09    -70.47
    1    4    2     -1.11      3.23
    2    4    3     -2.37    -33.43
    3    4    4     -4.13     37.39
    4    4    5      1.22      5.54
    5    4    6     -1.46     -6.73
    6    4    7     -2.82     -1.08
    7    4    8      1.68    -16.05
    8    4    9      0.61      2.24
    9    4   10     -0.74      2.73
   10    4   11     -0.19      1.60
   11    4   12     -0.42      4.15
   12    5   11     -0.41     -1.89
   11    5   10      1.79     -0.41
   10    5    9     -0.61     -0.03
    9    5    8     -4.04      1.44
    8    5    7     -1.55      9.43
    7    5    6      0.16     -5.64
    6    5    5      1.81     -7.72
    5    5    4      5.96     -4.16
    4    5    3     -2.77    -22.00
    3    5    2      0.50     37.90
    2    5    1    -20.73     20.19
    1    5    0    -43.33     -0.38
    0    5    1    -28.74    -66.08
    1    5    2     -3.71     75.19
    2    5    3    -16.76     26.58
    3    5    4     -9.69     -7.18
    4    5    5      6.37      4.72
    5    5    6      1.48    -23.99
    6    5    7      2.62      0.55
    7    5    8     -1.17      4.05
    8    5    9     -3.74      0.16
    9    5   10     -1.03      5.26
   10    5   11     -0.88     -2.32
   11    5   12     -0.10     -2.01
   12    6   11      1.17     -1.11
   11    6   10      2.62     -2.67
   10    6    9      0.80     -3.45
    9    6    8      1.23      2.90
    8    6    7     -1.00      2.06
    7    6    6     -8.58      1.91
    6    6    5      1.66     13.97
    5    6    4     -3.19     -9.92
    4    6    3     12.42     -8.90
    3    6    2     25.26     -1.52
    2    6    1    -29.16    -21.69
    1    6    0     -0.69     72.35
    0    6    1    -57.42     31.76
    1    6    2    -49.34     -3.32
    2    6    3     30.99     26.57
    3    6    4      4.34    -26.97
    4    6    5      9.47     -1.67
    5    6    6      1.99      5.78
    6    6    7     -8.92      0.53
    7    6    8     -1.12     12.20
    8    6    9     -3.69     -1.84
    9    6   10      2.62     -2.53
   10    6   11      3.59     -0.88
   11    6   12      1.26     -2.38
   12    7   11     -0.56      0.50
   11    7   10     -3.02      0.01
   10    7    9      1.06      0.93
    9    7    8      6.78      0.29
    8    7    7      0.87     -4.40
    7    7    6      3.29      4.58
    6    7    5     -6.50      3.65
    5    7    4    -19.39      1.76
    4    7    3      9.47     11.00
    3    7    2     -4.58    -18.30
    2    7    1     43.12     -0.31
    1    7    0     66.65      4.34
    0    7    1     60.21     20.08
    1    7    2     -1.10    -24.01
    2    7    3     30.15     -6.67
    3    7    4     20.35      4.86
    4    7    5    -21.13     -2.91
    5    7    6     -2.00     14.36
    6    7    7     -7.97     -1.46
    7    7    8      2.57     -2.77
    8    7    9      8.66      2.61
    9    7   10     -0.76     -1.89
   10    7   11      0.61      1.39
   11    7   12     -0.93      0.93
   12    8   11     -2.00      0.48
   11    8   10     -3.18      0.88
   10    8    9      0.03      0.10
    9    8    8     -2.60     -3.53
    8    8    7      2.75      1.77
    7    8    6     12.90     -0.14
    6    8    5     -2.61     -4.80
    5    8    4      5.71      3.56
    4    8    3    -18.70     -0.94
    3    8    2    -31.35     -4.12
    2    8    1     39.75     -6.40
    1    8    0     -4.63     -1.65
    0    8    1     58.67     13.69
    1    8    2     58.83      0.82
    2    8    3    -37.43     -8.31
    3    8    4     -1.58      3.30
    4    8    5    -15.55     -4.20
    5    8    6     -1.41     -2.45
    6    8    7     15.91      0.86
    7    8    8     -0.47     -3.04
    8    8    9      5.01     -0.67
    9    8   10     -2.44      0.89
   10    8   11     -4.66     -0.07
   11    8   12     -1.27      0.00
   12    9   11      1.15      0.93
   11    9   10      2.19      0.36
   10    9    9     -1.39     -1.16
    9    9    8     -5.83     -0.95
    8    9    7      1.33     -3.19
    7    9    6     -5.28     -2.91
    6    9    5      8.37      2.57
    5    9    4     21.84      1.93
    4    9    3    -12.18      5.38
    3    9    2      5.39     -8.77
    2    9    1    -38.29    -18.70
    1    9    0    -45.07     -4.86
    0    9    1    -51.15     21.80
    1    9    2      5.18    -23.48
    2    9    3    -26.37    -15.07
    3    9    4    -18.78     -0.88
    4    9    5     24.49      0.36
    5    9    6      0.97      1.89
    6    9    7      9.10      1.02
    7    9    8     -2.17      0.03
    8    9    9     -9.05     -3.73
    9    9   10      1.80     -1.75
   10    9   11     -0.50      0.25
   11    9   12      1.43      0.60
   12   10   11      1.60      0.51
   11   10   10      2.11      1.07
   10   10    9     -1.17      2.89
    9   10    8      2.32      1.94
    8   10    7     -4.49     -4.44
    7   10    6    -10.24     -1.32
    6   10    5      3.08     -6.87
    5   10    4     -5.74      4.63
    4   10    3     14.93     12.17
    3   10    2     18.39      7.65
    2   10    1    -31.03     25.06
    1   10    0      5.71    -43.44
    0   10    1    -30.54    -35.09
    1   10    2    -33.76      1.50
    2   10    3     24.68    -10.60
    3   10    4     -3.43     21.06
    4   10    5     13.08      8.56
    5   10    6      0.46     -1.61
    6   10    7    -15.30     -2.15
    7   10    8      1.62     -6.95
    8   10    9     -4.25      2.88
    9   10   10      0.40      1.06
   10   10   11      3.44      1.01
   11   10   12      0.44      1.42
   12   11   11     -0.80     -1.53
   11   11   10     -0.60     -0.27
   10   11    9      1.58      1.01
    9   11    8      1.89      0.89
    8   11    7     -3.60      9.19
    7   11    6      4.03     -0.26
    6   11    5     -6.96     -7.39
    5   11    4    -11.65     -4.71
    4   11    3      9.46    -17.24
    3   11    2     -5.37     29.70
    2   11    1     14.65     26.57
    1   11    0      5.86      1.48
    0   11    1     21.09    -35.74
    1   11    2     -7.69     46.05
    2   11    3      9.99     25.34
    3   11    4      6.52     -2.31
    4   11    5    -14.97      2.61
    5   11    6      1.60    -16.47
    6   11    7     -5.98      0.19
    7   11    8     -0.31      3.19
    8   11    9      5.33      2.66
    9   11   10     -1.35      4.77
   10   11   11      0.82     -1.16
   11   11   12     -0.92     -1.39
   12   12   11     -0.38     -1.05
   11   12   10     -0.18     -2.31
   10   12    9      1.52     -4.51
    9   12    8     -0.82      1.58
    8   12    7      4.74      4.62
    7   12    6      1.89      1.88
    6   12    5     -3.32     14.80
    5   12    4      3.87    -11.25
    4   12    3     -2.60    -16.14
    3   12    2      5.01     -5.57
    2   12    1     10.54    -26.72
    1   12    0     -4.16     51.70
    0   12    1      0.43     29.72
    1   12    2     -2.31     -2.08
    2   12    3     -3.72     20.33
    3   12    4      8.00    -33.13
    4   12    5     -2.78     -8.31
    5   12    6      0.36      4.78
    6   12    7      7.01      1.79
    7   12    8     -1.80     13.15
    8   12    9      1.37     -2.81
    9   12   10      1.76     -2.36
   10   12   11     -0.79     -1.55
   11   12   12      0.79     -1.41
   11   13   10     -0.55     -0.12
   10   13    9     -0.83     -0.46
    9   13    8      3.36     -0.94
    8   13    7      4.14    -10.11
    7   13    6      0.25      4.53
    6   13    5      2.35      8.04
    5   13    4     -4.71      4.66
    4   13    3     -1.75     18.47
    3   13    2      5.27    -32.99
    2   13    1     11.67    -18.63
    1   13    0     24.40      2.98
    0   13    1      8.83     25.84
    1   13    2      7.96    -41.74
    2   13    3     10.15    -17.53
    3   13    4      8.80      4.59
    4   13    5     -1.57     -5.00
    5   13    6     -4.02     21.88
    6   13    7      0.49     -1.24
    7   13    8      3.31     -4.99
    8   13    9      1.08     -0.41
    9   13   10      0.49     -5.83
   10   13   11     -0.92      1.04
   11   13   12     -0.61      1.08
   11   14   10     -1.72      2.04
   10   14    9     -1.38      3.87
    9   14    8     -1.40     -4.47
    8   14    7     -2.38     -2.37
    7   14    6      7.60     -1.06
    6   14    5      2.33    -13.75
    5   14    4     -0.65     12.78
    4   14    3    -11.22      8.78
    3   14    2    -24.11     -0.68
    2   14    1     11.15     15.70
    1   14    0      1.72    -33.28
    0   14    1     18.13    -10.08
    1   14    2     26.71      2.18
    2   14    3    -15.16    -16.98
    3   14    4     -8.35     25.94
    4   14    5     -8.72      2.98
    5   14    6     -0.97     -5.24
    6   14    7      5.07      0.81
    7   14    8      0.95    -12.21
    8   14    9      2.04      0.96
    9   14   10     -2.86      2.29
   10   14   11     -1.98      0.94
   11   14   12     -1.41      0.35
   11   15   10      1.15      0.55
   10   15    9     -0.68     -0.50
    9   15    8     -7.09      0.66
    8   15    7     -2.52      4.82
    7   15    6     -4.68     -7.43
    6   15    5      3.39     -4.26
    5   15    4     16.87     -1.38
    4   15    3     -7.00     -9.60
    3   15    2     -2.38     17.73
    2   15    1    -25.04     -0.20
    1   15    0    -34.18     -5.00
    0   15    1    -25.62     -7.02
    1   15    2     -3.77     18.77
    2   15    3    -21.63     -1.50
    3   15    4    -17.05     -5.64
    4   15    5     15.56      5.25
    5   15    6      3.97    -15.45
    6   15    7      4.71      1.37
    7   15    8     -4.63      3.32
    8   15    9     -7.03     -1.82
    9   15   10      0.13      3.82
   10   15   11      0.62     -0.21
   11   15   12      2.05     -0.04
   11   16   10      2.31     -0.35
   10   16    9      0.96     -0.56
    9   16    8      3.08      4.93
    8   16    7     -1.37     -0.63
    7   16    6    -12.37     -0.56
    6   16    5      0.98      3.98
    5   16    4     -2.46     -8.03
    4   16    3     17.96      4.57
    3   16    2     27.34      6.21
    2   16    1    -22.73      0.56
    1   16    0      1.80      5.16
    0   16    1    -22.27     -8.94
    1   16    2    -28.63     -1.78
    2   16    3     24.08      4.86
    3   16    4      3.45     -5.19
    4   16    5     14.01      4.06
    5   16    6      1.49      2.33
    6   16    7    -13.55     -3.90
    7   16    8      0.72      4.69
    8   16    9     -3.90      1.26
    9   16   10      2.55     -0.45
   10   16   11      3.08      0.72
   11   16   12      0.88      0.62
   11   17   10     -1.10     -0.82
   10   17    9      1.72      1.09
    9   17    8      6.73      0.51
    8   17    7     -0.33      3.65
    7   17    6      5.53      6.59
    6   17    5     -6.80     -1.79
    5   17    4    -17.64     -2.89
    4   17    3     12.14     -3.23
    3   17    2     -2.99      4.07
    2   17    1     20.66     16.51
    1   17    0     24.40      3.32
    0   17    1     25.27     -9.67
    1   17    2     -2.82      7.53
    2   17    3     18.26     16.00
    3   17    4     13.81      3.74
    4   17    5    -19.55     -3.11
    5   17    6     -0.86      1.31
    6   17    7     -7.48     -0.30
    7   17    8      3.05      1.14
    8   17    9      8.59      2.99
    9   17   10     -0.69      0.01
   10   17   11     -0.06     -0.93
   11   17   12     -1.78     -0.82
   11   18   10     -1.09     -1.20
   10   18    9      0.23     -3.28
    9   18    8     -2.37     -3.14
    8   18    7      4.20      2.70
    7   18    6      9.48      1.32
    6   18    5     -5.34      7.51
    5   18    4      3.64     -0.57
    4   18    3    -14.06    -14.14
    3   18    2    -14.40     -7.08
    2   18    1     19.96    -13.91
    1   18    0     -4.25     16.73
    0   18    1     15.10     17.88
    1   18    2     12.96     -0.13
    2   18    3    -19.74      6.59
    3   18    4      3.42    -14.68
    4   18    5    -11.09     -8.23
    5   18    6     -1.86      1.62
    6   18    7     12.72      4.54
    7   18    8     -2.06      4.62
    8   18    9      3.79     -2.74
    9   18   10     -0.98     -1.82
   10   18   11     -1.84     -1.72
   11   18   12     -0.12     -0.53
   11   19   10      0.25      0.47
   10   19    9     -1.52     -0.84
    9   19    8     -2.68     -1.75
    8   19    7      2.80     -9.56
    7   19    6     -2.14     -2.11
    6   19    5      6.06      6.77
    5   19    4      7.71      4.58
    4   19    3    -11.65     12.05
    3   19    2      6.45    -18.57
    2   19    1     -6.52    -20.26
    1   19    0     -3.97      0.03
    0   19    1    -12.68     17.43
    1   19    2      6.20    -22.70
    2   19    3     -6.27    -17.02
    3   19    4     -3.57      0.46
    4   19    5     12.76      0.02
    5   19    6     -3.33     11.87
    6   19    7      6.65     -1.40
    7   19    8      0.53     -4.60
    8   19    9     -4.84     -2.71
    9   19   10      0.92     -2.92
   10   19   11     -0.55      1.51
   11   19   12      0.03      0.52
   11   20   10     -0.49      1.28
   10   20    9     -1.50      4.46
    9   20    8     -0.42      0.29
    8   20    7     -4.66     -3.67
    7   20    6     -1.21     -0.63
    6   20    5      7.23    -12.49
    5   20    4     -2.83      8.28
    4   20    3      3.50     14.41
    3   20    2     -4.12      2.95
    2   20    1     -8.15     17.09
    1   20    0      3.95    -24.14
    0   20    1     -2.89    -15.69
    1   20    2      6.31      2.31
    2   20    3      6.56    -10.48
    3   20    4     -8.24     22.75
    4   20    5      3.25      7.13
    5   20    6      1.80     -3.26
    6   20    7     -3.97     -1.96
    7   20    8      1.86    -10.26
    8   20    9     -2.30      2.70
    9   20   10     -0.80      2.35
   10   20   11     -0.07      1.06
   11   20   12      0.30     -0.20
   11   21   10      0.65      0.33
   10   21    9      0.48      0.49
    9   21    8     -2.06      2.05
    8   21    7     -3.70      9.36
    7   21    6     -2.16     -3.25
    6   21    5     -2.50     -7.72
    5   21    4      5.60     -2.19
    4   21    3      6.25    -12.62
    3   21    2     -6.19     20.52
    2   21    1     -6.44     12.38
    1   21    0    -14.36     -2.37
    0   21    1     -2.20    -13.81
    1   21    2     -5.39     22.43
    2   21    3     -4.46      7.97
    3   21    4     -5.86     -3.51
    4   21    5     -1.00      2.61
    5   21    6      5.55    -16.45
    6   21    7     -2.61      2.44
    7   21    8     -3.79      4.09
    8   21    9     -1.14      1.70
    9   21   10     -0.44      3.55
   10   21   11      0.60     -1.04
   11   21   12      0.90      0.44
   11   22   10      0.98     -0.62
   10   22    9      1.53     -2.76
    9   22    8      2.48      2.00
    8   22    7      2.59      3.70
    7   22    6     -7.18     -0.31
    6   22    5     -4.58      8.50
    5   22    4      1.46    -11.20
    4   22    3      5.98     -6.87
    3   22    2     16.28      3.08
    2   22    1     -4.15    -10.37
    1   22    0     -2.81     17.75
    0   22    1     -7.78      5.82
    1   22    2    -17.43     -3.23
    2   22    3      6.34      7.09
    3   22    4      9.05    -18.31
    4   22    5      4.72     -1.60
    5   22    6     -1.39      1.87
    6   22    7     -5.57     -1.62
    7   22    8     -0.56      9.67
    8   22    9     -0.02     -1.24
    9   22   10      1.82     -0.98
   10   22   11      0.82     -0.18
   11   23   10     -0.74     -0.54
   10   23    9      0.59     -0.60
    9   23    8      5.24     -1.20
    8   23    7      3.15     -4.08
    7   23    6      3.78      6.32
    6   23    5     -1.25      3.79
    5   23    4    -13.85     -1.98
    4   23    3      1.45      6.85
    3   23    2      4.06    -12.70
    2   23    1     12.32      0.01
    1   23    0     21.02      3.18
    0   23    1     11.48      3.66
    1   23    2      3.48    -11.96
    2   23    3      9.57      3.76
    3   23    4      9.42      3.58
    4   23    5     -8.27     -4.36
    5   23    6     -4.11     11.04
    6   23    7     -2.37     -1.79
    7   23    8      4.96     -0.37
    8   23    9      5.49     -0.65
    9   23   10     -0.22     -2.44
   10   23   11      0.00      0.35
   10   24    9     -0.71      0.51
    9   24    8     -2.05     -2.67
    8   24    7      0.89     -1.99
    7   24    6     10.96      0.78
    6   24    5     -0.75      0.17
    5   24    4     -0.38      8.84
    4   24    3     -9.02     -3.12
    3   24    2    -17.65     -6.72
    2   24    1     10.82      1.19
    1   24    0      1.36     -4.12
    0   24    1     11.62      6.70
    1   24    2     16.16      3.15
    2   24    3    -12.89     -1.15
    3   24    4     -5.38      7.50
    4   24    5     -9.04     -4.54
    5   24    6      1.04      0.50
    6   24    7      9.50      3.58
    7   24    8     -0.23     -4.16
    8   24    9      2.43     -0.70
    9   24   10     -2.27     -0.68
   10   24   11     -0.82      0.36
   10   25    9     -1.01      0.39
    9   25    8     -6.11     -0.61
    8   25    7     -1.63     -2.70
    7   25    6     -2.15     -5.73
    6   25    5      3.44      2.43
    5   25    4     12.86      4.22
    4   25    3     -7.75      0.65
    3   25    2     -1.06      1.42
    2   25    1    -10.47    -10.18
    1   25    0    -15.21     -3.09
    0   25    1    -13.05      5.07
    1   25    2     -0.95     -0.79
    2   25    3     -9.27    -12.33
    3   25    4     -6.36     -1.82
    4   25    5     10.97      5.02
    5   25    6      0.20     -0.99
    6   25    7      5.61     -0.11
    7   25    8     -3.61     -3.38
    8   25    9     -6.23     -0.81
    9   25   10      0.31      0.56
   10   25   11     -0.49     -0.18
   10   26    9      0.16      1.09
    9   26    8      0.23      2.04
    8   26    7     -3.55     -1.67
    7   26    6     -8.18     -1.27
    6   26    5      5.16     -6.95
    5   26    4     -0.35     -3.53
    4   26    3      6.07     10.14
    3   26    2     10.93      5.86
    2   26    1    -10.24      5.18
    1   26    0      2.12     -7.80
    0   26    1     -7.53    -14.49
    1   26    2     -5.53     -1.72
    2   26    3     12.87     -3.23
    3   26    4     -1.15      3.16
    4   26    5      8.37      6.74
    5   26    6     -0.67     -1.78
    6   26    7     -6.71     -3.39
    7   26    8     -0.02     -2.61
    8   26    9     -3.78      1.90
    9   26   10      2.22      1.59
   10   26   11      1.02     -0.63
   10   27    9      0.53      0.66
    9   27    8      4.05      2.49
    8   27    7     -0.85      7.07
    7   27    6     -0.74      2.37
    6   27    5     -3.66     -6.60
    5   27    4     -4.69     -2.95
    4   27    3      9.84     -6.14
    3   27    2     -2.30      7.01
    2   27    1      3.79     13.56
    1   27    0      3.20      2.14
    0   27    1      8.90     -8.61
    1   27    2     -2.96     10.05
    2   27    3      5.25     13.54
    3   27    4     -0.12     -0.30
    4   27    5     -7.59     -4.08
    5   27    6      3.34     -6.68
    6   27    7     -5.87      1.48
    7   27    8      0.64      4.29
    8   27    9      3.52      2.67
    9   27   10      0.00      1.38
   10   27   11      0.49      0.14
   10   28    9      0.31     -2.05
    9   28    8      0.98     -0.78
    8   28    7      3.62      5.05
    7   28    6      0.89      1.77
    6   28    5     -6.42      7.74
    5   28    4      0.73     -2.00
    4   28    3     -1.26    -11.18
    3   28    2     -0.64     -2.04
    2   28    1      5.21     -8.39
    1   28    0     -5.56     12.26
    0   28    1      0.20     12.31
    1   28    2     -6.60     -1.84
    2   28    3     -7.96      4.20
    3   28    4      6.45     -9.69
    4   28    5     -4.35     -3.77
    5   28    6     -0.13      1.44
    6   28    7      0.83      2.22
    7   28    8      0.15      6.92
    8   28    9      3.21     -1.59
    9   28   10     -1.01     -1.45
   10   28   11     -0.93      0.04
   10   29    9      0.39     -1.53
    9   29    8      0.29     -2.79
    8   29    7      3.39     -6.50
    7   29    6      2.31      1.59
    6   29    5      2.26      6.32
    5   29    4     -4.33     -0.39
    4   29    3     -7.34      7.09
    3   29    2      3.86     -9.54
    2   29    1      3.20     -9.23
    1   29    0      7.74     -0.33
    0   29    1     -1.76      7.65
    1   29    2      6.17    -13.19
    2   29    3     -0.08     -7.33
    3   29    4      5.12      1.70
    4   29    5      1.37      1.54
    5   29    6     -4.61      8.49
    6   29    7      3.38     -1.41
    7   29    8      1.92     -1.92
    8   29    9      0.56     -3.42
    9   29   10      0.05     -2.64
   10   29   11     -0.37      0.08
   10   30    9     -0.97      2.00
    9   30    8     -0.70     -0.77
    8   30    7     -1.36     -5.29
    7   30    6      5.80     -1.32
    6   30    5      4.64     -3.36
    5   30    4     -0.94      5.74
    4   30    3     -2.24      6.74
    3   30    2     -8.54     -1.74
    2   30    1      0.21      7.55
    1   30    0      4.94    -10.05
    0   30    1      5.00     -3.01
    1   30    2     12.79      5.30
    2   30    3     -0.17     -2.09
    3   30    4     -7.43     10.35
    4   30    5     -0.06     -1.18
    5   30    6      1.26     -0.04
    6   30    7      3.74     -1.10
    7   30    8      0.93     -6.93
    8   30    9     -0.80      0.24
    9   30   10     -0.76      0.35
   10   31    9     -0.97      1.09
    9   31    8     -3.82      1.04
    8   31    7     -3.96      2.12
    7   31    6     -1.39     -3.89
    6   31    5     -0.29     -2.80
    5   31    4      8.42      3.15
    4   31    3      2.05     -3.10
    3   31    2     -2.56      6.92
    2   31    1     -7.28      0.62
    1   31    0    -12.79     -1.77
    0   31    1     -5.64     -3.77
    1   31    2     -6.30      9.64
    2   31    3     -3.68     -1.59
    3   31    4     -6.01     -1.29
    4   31    5      3.72      1.33
    5   31    6      3.68     -5.55
    6   31    7      0.43      1.13
    7   31    8     -2.71     -1.22
    8   31    9     -3.19      2.10
    9   31   10     -0.56      2.61
    9   32    8     -0.37      1.87
    8   32    7     -1.28      2.03
    7   32    6     -7.87     -0.37
    6   32    5     -1.39     -1.94
    5   32    4      1.49     -6.46
    4   32    3      3.75     -0.15
    3   32    2     11.53      3.78
    2   32    1     -4.08     -1.91
    1   32    0     -1.21      4.45
    0   32    1     -6.73     -6.25
    1   32    2    -11.08     -5.19
    2   32    3      7.44     -0.95
    3   32    4      4.76     -5.59
    4   32    5      2.77      4.31
    5   32    6     -2.28     -1.60
    6   32    7     -4.94     -0.23
    7   32    8     -2.34      3.34
    8   32    9     -1.96      0.53
    9   32   10      1.40      0.56
    9   33    8      4.04      1.01
    8   33    7      2.06      1.95
    7   33    6     -0.79      3.85
    6   33    5     -0.86     -1.15
    5   33    4     -6.55     -3.71
    4   33    3      3.08     -2.39
    3   33    2      0.50     -1.49
    2   33    1      7.19      6.83
    1   33    0     10.00      3.23
    0   33    1      9.82     -0.95
    1   33    2      3.50     -1.27
    2   33    3      4.51      8.22
    3   33    4      3.49     -0.68
    4   33    5     -4.96     -2.82
    5   33    6     -1.37      1.17
    6   33    7     -3.25     -1.44
    7   33    8      2.45      2.40
    8   33    9      3.30      0.23
    9   33   10      0.89     -1.44
    9   34    8      0.77     -1.61
    8   34    7      2.47      2.14
    7   34    6      5.18      2.19
    6   34    5     -1.93      4.49
    5   34    4     -2.35      4.33
    4   34    3     -3.38     -4.76
    3   34    2     -6.74     -3.89
    2   34    1      5.76     -4.40
    1   34    0     -1.84      2.46
    0   34    1      5.25     11.00
    1   34    2      4.20      1.71
    2   34    3     -8.83      2.42
    3   34    4     -0.95     -1.07
    4   34    5     -3.49     -4.50
    5   34    6      2.49      2.60
    6   34    7      3.12      2.41
    7   34    8      2.18      1.23
    8   34    9      2.92     -0.03
    9   34   10     -0.80     -0.31
    9   35    8     -1.85     -1.70
    8   35    7      0.52     -3.12
    7   35    6      1.93     -2.60
    6   35    5      0.77      3.77
    5   35    4      1.91      2.23
    4   35    3     -5.42      4.69
    3   35    2      0.32     -3.84
    2   35    1     -2.98     -9.03
    1   35    0     -1.48     -2.90
    0   35    1     -8.45      3.82
    1   35    2      0.94     -6.38
    2   35    3     -2.54    -10.02
    3   35    4      0.55      2.33
    4   35    5      2.71      2.47
    5   35    6     -1.31      1.78
    6   35    7      3.56      0.91
    7   35    8     -2.01     -1.51
    8   35    9     -2.02     -1.95
    9   36    8      0.02      0.37
    8   36    7     -1.85     -4.24
    7   36    6     -0.35     -2.48
    6   36    5      4.66     -3.58
    5   36    4      2.55     -0.95
    4   36    3      1.45      6.12
    3   36    2     -1.10      2.46
    2   36    1     -4.47      5.95
    1   36    0      3.34     -7.71
    0   36    1     -1.00     -9.82
    1   36    2      3.69      1.99
    2   36    3      4.03     -1.55
    3   36    4     -2.39      5.02
    4   36    5      3.07      2.75
    5   36    6     -1.10     -1.99
    6   36    7      0.17     -4.29
    7   36    8     -0.05     -3.91
    8   36    9     -1.69     -0.50
    8   37    7     -2.02      2.17
    7   37    6     -1.16      1.12
    6   37    5     -0.49     -4.56
    5   37    4      2.01      0.08
    4   37    3      4.47     -2.80
    3   37    2     -0.41      5.99
    2   37    1     -2.84      5.59
    1   37    0     -6.66      0.21
    0   37    1      3.07     -3.65
    1   37    2     -4.97      7.82
    2   37    3      0.04      6.16
    3   37    4     -3.98     -2.28
    4   37    5      0.31     -1.46
    5   37    6      3.00     -2.50
    6   37    7     -1.88      1.18
    7   37    8      0.76      0.03
    8   37    9      0.58      2.26
    8   38    7      0.44      3.31
    7   38    6     -3.63      0.49
    6   38    5     -5.56      0.61
    5   38    4     -1.05     -2.08
    4   38    3      0.89     -4.60
    3   38    2      5.80     -0.14
    2   38    1      0.89     -2.95
    1   38    0     -3.96      7.84
    0   38    1     -3.12      3.40
    1   38    2     -8.21     -3.54
    2   38    3      2.03     -0.37
    3   38    4      4.49     -4.86
    4   38    5     -2.00     -0.55
    5   38    6     -1.49     -0.44
    6   38    7     -2.67      3.47
    7   38    8     -2.00      3.50
    8   38    9      0.10      0.09
    8   39    7      1.98     -0.82
    7   39    6     -0.53      0.60
    6   39    5      0.93      3.39
    5   39    4     -3.98     -1.88
    4   39    3     -1.97     -0.32
    3   39    2      1.01     -4.10
    2   39    1      5.96      0.19
    1   39    0      9.08      3.25
    0   39    1      2.18      1.46
    1   39    2      5.71     -3.78
    2   39    3      0.69      1.32
    3   39    4      4.52      0.78
    4   39    5     -1.95      0.76
    5   39    6     -2.84      1.83
    6   39    7     -0.38     -2.68
    7   39    8      1.22      1.18
    8   39    9      0.45     -1.22
    8   40    7      0.49     -0.87
    7   40    6      4.65      2.10
    6   40    5      3.08      1.98
    5   40    4     -1.74      3.69
    4   40    3     -2.16      1.53
    3   40    2     -5.87     -2.13
    2   40    1      2.46     -0.50
    1   40    0      3.22     -3.42
    0   40    1      3.75      4.12
    1   40    2      6.73      2.31
    2   40    3     -5.00      1.39
    3   40    4     -4.60      2.58
    4   40    5      0.10     -1.12
    5   40    6      3.09      2.72
    6   40    7      2.46     -0.04
    7   40    8      2.04     -1.23
    7   41    6      1.61     -1.98
    6   41    5     -1.53     -0.60
    5   41    4      4.14      2.28
    4   41    3     -0.24      1.85
    3   41    2     -1.94      0.43
    2   41    1     -4.28     -4.56
    1   41    0     -5.59     -4.53
    0   41    1     -4.49      1.07
    1   41    2     -2.40     -0.55
    2   41    3     -0.25     -7.23
    3   41    4     -1.84      1.04
    4   41    5      2.01      0.09
    5   41    6      1.42     -0.61
    6   41    7      2.09      1.78
    7   41    8     -2.07     -1.57
    7   42    6     -2.84     -2.55
    6   42    5      1.37     -2.25
    5   42    4      3.52     -3.29
    4   42    3      1.65      2.03
    3   42    2      3.25      3.24
    2   42    1     -3.83      1.96
    1   42    0     -1.30     -1.55
    0   42    1     -1.69     -7.57
    1   42    2     -1.12      0.62
    2   42    3      4.20     -0.84
    3   42    4      2.34     -0.09
    4   42    5      1.75      1.91
    5   42    6     -2.38     -2.34
    6   42    7     -0.22     -2.61
    7   42    8     -0.57     -0.75
    7   43    6     -1.29      1.80
    6   43    5      1.33     -2.28
    5   43    4     -2.69     -1.35
    4   43    3      1.49     -1.51
    3   43    2      1.78      2.12
    2   43    1     -0.12      5.95
    1   43    0     -0.21      2.48
    0   43    1      3.44     -2.52
    1   43    2     -1.98      2.34
    2   43    3      0.39      7.60
    3   43    4     -1.34     -1.89
    4   43    5     -1.05     -1.51
    5   43    6      0.01     -0.75
    6   43    7     -2.26      0.24
    6   44    5     -3.65      0.85
    5   44    4     -2.40      1.63
    4   44    3     -0.07     -4.19
    3   44    2      0.29     -2.15
    2   44    1      3.03     -1.34
    1   44    0     -0.39      4.11
    0   44    1      0.00      5.85
    1   44    2     -3.95     -2.46
    2   44    3     -1.27      0.13
    3   44    4      1.06     -1.48
    4   44    5     -1.68     -1.61
    5   44    6      0.71     -0.11
    6   44    7     -1.30      2.26
    6   45    5     -0.44      3.34
    5   45    4      0.25      0.14
    4   45    3     -1.74      0.41
    3   45    2      0.09     -2.31
    2   45    1      3.47     -4.22
    1   45    0      4.45      0.86
    0   45    1     -0.22      1.84
    1   45    2      3.97     -2.08
    2   45    3     -0.64     -3.28
    3   45    4      2.49      1.27
    4   45    5     -0.38      2.38
    5   45    6     -0.74      1.41
    6   45    7      0.84     -1.31
    6   46    5      2.28     -0.09
    5   46    4     -0.17     -0.42
    4   46    3     -0.87      3.16
    3   46    2     -2.82     -0.43
    2   46    1     -0.67     -0.50
    1   46    0      1.27     -3.56
    0   46    1      0.51     -1.85
    1   46    2      5.63      1.34
    2   46    3     -1.13     -0.39
    3   46    4     -2.73      1.12
    4   46    5     -0.05      0.33
    5   46    6      0.19      1.45
    5   47    4      1.70      0.43
    4   47    3      1.24      0.50
    3   47    2     -2.12      0.66
    2   47    1     -3.41      0.26
    1   47    0     -4.75     -2.51
    0   47    1     -2.50      0.65
    1   47    2     -2.94      0.58
    2   47    3     -0.03     -1.66
    3   47    4     -1.83     -0.15
    4   47    5      1.28     -1.72
    5   47    6      0.66     -0.80
    5   48    4      1.25      0.17
    4   48    3      0.34     -0.35
    3   48    2      2.39      1.83
    2   48    1     -1.55      1.84
    1   48    0     -1.72      0.82
    0   48    1     -0.70     -1.30
    1   48    2     -4.08      1.05
    2   48    3      0.97      0.45
    3   48    4      1.21      0.40
    4   48    5      0.86      0.71
    4   49    3     -0.54     -0.79
    3   49    2      2.26      1.06
    2   49    1      0.75      2.99
    1   49    0      1.50      1.74
    0   49    1      2.30     -2.84
    1   49    2      0.86      0.97
    2   49    3      0.61      3.79
    3   49    4      0.83     -0.12
    4   49    5     -0.96      0.50
    3   50    2      0.02     -0.70
    2   50    1      1.67     -1.23
    1   50    0      1.81      1.49
    0   50    1      0.73      2.23
    1   50    2      1.00     -1.90
    2   50    3      0.67      0.80
    3   50    4      1.01     -0.72
    3   51    2     -0.77     -1.41
    2   51    1      1.48     -3.00
    1   51    0      1.85     -0.39
    0   51    1     -0.02      2.66
    1   51    2      0.09     -0.95
    2   51    3     -0.15     -2.67
    2   52    1     -0.18     -0.44
    1   52    0     -1.48     -1.29
    0   52    1     -0.59     -1.41
    1   52    2      1.33      0.95
   12    0   10     -1.85     -0.05
   11    0    9     -4.99      0.06
   10    0    8     -1.13      0.04
    9    0    7      1.39      0.10
    8    0    6      1.40      0.08
    7    0    5     11.91      0.17
    6    0    4     -0.16     -0.04
    5    0    3     -7.56      0.11
    4    0    2      1.80      0.18
    3    0    1    -36.11     -0.22
    2    0    0     39.29     -0.49
   -1    0    1     89.56      0.69
    1    0    3     72.11     -0.40
    2    0    4    -14.59      0.52
    3    0    5    -21.12     -0.04
    4    0    6      4.80     -0.02
    5    0    7     -5.11     -0.08
    6    0    8     15.68      0.07
    7    0    9      5.57      0.17
    8    0   10     -3.04     -0.07
    9    0   11      0.13      0.06
   10    0   12     -6.03     -0.62
   11    0   13     -1.18     -0.08
   12    1   10      1.29      1.13
   11    1    9      2.61      0.73
   10    1    8     -0.95     -1.40
    9    1    7     -6.60     -0.82
    8    1    6     -0.53     -1.01
    7    1    5      4.95      0.52
    6    1    4      0.70      5.78
    5    1    3     18.28     -0.23
    4    1    2     -5.56      3.01
    3    1    1    -20.63     -3.65
    2    1    0      2.71    -32.70
   -1    1    1     91.64     -8.70
    0    1    2    -29.60      2.56
    1    1    3    -62.60     -5.40
    2    1    4      4.91    -21.78
    3    1    5    -17.33      3.45
    4    1    6     15.57      1.19
    5    1    7      8.30      3.18
    6    1    8     -2.40      3.12
    7    1    9      3.39     -4.11
    8    1   10     -9.59     -0.96
    9    1   11     -0.28     -1.79
   10    1   12      1.79     -0.10
   11    1   13     -0.05      0.96
   12    2   10      1.92      1.53
   11    2    9      3.41      1.35
   10    2    8      0.29      3.19
    9    2    7     -0.47      0.19
    8    2    6     -0.71     -6.63
    7    2    5     -9.01     -0.94
    6    2    4     -0.05     -3.79
    5    2    3      5.71     -1.26
    4    2    2     -1.10     17.65
    3    2    1     24.85     -7.96
    2    2    0    -29.49      5.21
   -1    2    1    -55.82    -23.51
    0    2    2      1.93   -101.59
    1    2    3    -50.12     11.83
    2    2    4      9.11      2.24
    3    2    5     13.94      3.45
    4    2    6     -3.98     10.52
    5    2    7      3.57     -9.26
    6    2    8    -12.09     -1.87
    7    2    9     -3.37     -5.65
    8    2   10      3.01     -1.72
    9    2   11     -0.43      4.47
   10    2   12      3.87      1.25
   11    2   13      0.59      2.16
   12    3   10     -0.63     -2.78
   11    3    9     -1.19     -1.18
   10    3    8      0.05      3.06
    9    3    7      2.81      1.72
    8    3    6     -1.01      3.24
    7    3    5     -1.70     -0.59
    6    3    4     -0.27    -14.38
    5    3    3     -9.38     -0.16
    4    3    2      3.04     -6.91
    3    3    1      6.56      8.65
    2    3    0     -2.04     72.38
   -1    3    1    -30.11     23.65
    0    3    2     15.12     -6.97
    1    3    3     20.87     10.04
    2    3    4     -5.37     49.50
    3    3    5      7.39     -9.73
    4    3    6     -9.35     -2.88
    5    3    7     -3.21     -8.11
    6    3    8      2.25     -7.22
    7    3    9     -2.35     10.15
    8    3   10      2.97      1.38
    9    3   11     -0.29      3.01
   10    3   12     -1.32      0.24
   11    3   13     -0.06     -2.34
   12    4   10     -1.57     -2.21
   11    4    9      0.08     -1.93
   10    4    8      1.26     -4.26
    9    4    7     -0.95     -0.17
    8    4    6     -0.56      8.93
    7    4    5      2.03      1.01
    6    4    4     -0.22      6.23
    5    4    3     -0.74      1.57
    4    4    2      0.33    -26.09
    3    4    1      1.41     11.56
    2    4    0      8.35     -7.76
   -1    4    1    -11.80     28.17
    0    4    2     -5.61    124.91
    1    4    3      2.48    -14.49
    2    4    4      1.36     -1.27
    3    4    5      1.87     -4.65
    4    4    6      1.78    -14.63
    5    4    7     -0.51     14.55
    6    4    8      2.90      2.08
    7    4    9     -0.50      7.10
    8    4   10     -1.67      2.25
    9    4   11      0.34     -6.36
   10    4   12      0.18     -0.90
   11    4   13      0.60     -2.15
   12    5   10     -0.26      2.63
   11    5    9     -0.56      0.31
   10    5    8      0.45     -2.73
    9    5    7      2.28     -0.22
    8    5    6      3.50     -4.45
    7    5    5     -2.01      0.20
    6    5    4     -0.33     15.66
    5    5    3     -4.30      0.67
    4    5    2     -0.35      7.33
    3    5    1     11.19     -9.82
    2    5    0      0.98    -60.19
   -1    5    1    -39.98    -28.63
    0    5    2      0.55      7.76
    1    5    3     26.47     -4.58
    2    5    4      3.20    -44.34
    3    5    5      5.50     13.33
    4    5    6     -1.14      2.45
    5    5    7     -3.49      9.34
    6    5    8     -0.91      6.80
    7    5    9      0.37    -11.04
    8    5   10      4.77      0.21
    9    5   11      0.11     -1.61
   10    5   12     -0.27      0.24
   11    5   13     -0.18      2.78
   12    6   10      0.30      1.65
   11    6    9     -3.17      1.50
   10    6    8     -1.79      2.68
    9    6    7      1.87     -1.11
    8    6    6      0.77     -6.54
    7    6    5      5.47      0.17
    6    6    4      1.54     -6.31
    5    6    3     -5.65     -0.46
    4    6    2     -0.88     19.97
    3    6    1    -25.68    -11.23
    2    6    0      9.79      5.32
   -1    6    1     56.33    -19.14
    0    6    2      3.03    -68.70
    1    6    3     36.19      9.52
    2    6    4     -7.73     -2.92
    3    6    5    -15.96      3.87
    4    6    6      1.06     10.43
    5    6    7     -2.37    -13.52
    6    6    8      7.14     -0.88
    7    6    9      2.77     -4.55
    8    6   10     -1.00     -2.17
    9    6   11     -0.12      4.65
   10    6   12     -3.15      0.02
   11    6   13     -1.26      0.62
   12    7   10      0.83     -1.04
   11    7    9      1.26      1.05
   10    7    8      0.00      0.92
    9    7    7     -5.83     -2.55
    8    7    6     -4.26      3.36
    7    7    5      3.90     -1.09
    6    7    4      0.77     -9.37
    5    7    3     15.79      0.57
    4    7    2     -1.96     -4.02
    3    7    1    -22.04      7.41
    2    7    0      0.33     13.95
   -1    7    1     67.20     23.57
    0    7    2    -10.20     -4.28
    1    7    3    -46.66     -0.98
    2    7    4      1.30     15.62
    3    7    5    -14.19    -11.74
    4    7    6     11.63      0.31
    5    7    7      7.96     -6.20
    6    7    8     -1.37     -3.49
    7    7    9      1.77      6.55
    8    7   10     -8.74     -1.48
    9    7   11      0.38     -0.06
   10    7   12      1.92     -0.31
   11    7   13      0.78     -2.01
   12    8   10      1.38     -0.20
   11    8    9      4.24     -0.54
   10    8    8      0.34     -0.20
    9    8    7     -2.35      3.16
    8    8    6     -0.03      1.61
    7    8    5    -10.35     -2.07
    6    8    4     -2.27      3.87
    5    8    3      9.85     -1.33
    4    8    2      1.88     -1.76
    3    8    1     33.10      9.13
    2    8    0    -19.92      0.43
   -1    8    1    -55.54      9.28
    0    8    2      2.56     -7.16
    1    8    3    -45.87     -3.76
    2    8    4      9.40      6.28
    3    8    5     20.42     -1.37
    4    8    6     -3.50     -0.49
    5    8    7      4.07      7.02
    6    8    8    -13.47     -0.66
    7    8    9     -3.26      0.24
    8    8   10      2.97      1.91
    9    8   11     -0.21     -0.66
   10    8   12      3.96      0.92
   11    8   13      0.94      0.74
   12    9   10     -0.66     -0.68
   11    9    9     -0.83     -1.42
   10    9    8     -0.64      1.55
    9    9    7      6.40      4.05
    8    9    6      1.13     -0.21
    7    9    5     -3.88      3.16
    6    9    4     -0.90     -1.22
    5    9    3    -19.07     -3.20
    4    9    2      5.12     -0.45
    3    9    1     20.70     -1.49
    2    9    0     -1.99     30.42
   -1    9    1    -46.51    -11.57
    0    9    2     16.38      1.12
    1    9    3     35.72      1.90
    2    9    4     -5.16     16.34
    3    9    5     15.36      4.70
    4    9    6    -16.84     -3.72
    5    9    7     -8.28      0.08
    6    9    8      3.48     -0.40
    7    9    9     -3.07      0.94
    8    9   10      7.89      1.20
    9    9   11      0.05      0.94
   10    9   12     -2.00     -0.22
   11    9   13     -1.05      0.49
   12   10   10     -2.16     -1.26
   11   10    9     -3.32     -0.39
   10   10    8      1.84     -1.43
    9   10    7      2.12     -3.79
    8   10    6     -0.34      3.75
    7   10    5     10.50      3.08
    6   10    4      0.40      0.59
    5   10    3     -8.40      1.65
    4   10    2     -1.01    -18.46
    3   10    1    -20.95     -4.26
    2   10    0     22.65     -3.21
   -1   10    1     26.25     -1.82
    0   10    2     -4.63     51.08
    1   10    3     30.18     -0.30
    2   10    4     -9.85     -6.10
    3   10    5    -12.85     -2.97
    4   10    6      5.01    -10.01
    5   10    7     -4.32      2.21
    6   10    8     13.32      1.96
    7   10    9      2.85      3.71
    8   10   10     -2.85     -0.64
    9   10   11      0.67     -3.13
   10   10   12     -3.04     -1.66
   11   10   13      0.09     -1.25
   12   11   10     -0.05      1.55
   11   11    9      0.35      0.49
   10   11    8      0.78     -3.76
    9   11    7     -3.92     -3.01
    8   11    6      4.28     -3.23
    7   11    5      2.69     -3.98
    6   11    4      0.63     11.09
    5   11    3     12.37      4.12
    4   11    2     -7.72      3.44
    3   11    1     -6.95     -5.92
    2   11    0      4.30    -49.42
   -1   11    1      8.68     -2.80
    0   11    2    -18.66     -1.05
    1   11    3     -8.27     -2.48
    2   11    4      7.34    -34.60
    3   11    5     -8.64      4.98
    4   11    6     13.61      5.06
    5   11    7      4.43      5.75
    6   11    8     -3.99      3.56
    7   11    9      3.04     -7.87
    8   11   10     -3.61     -0.39
    9   11   11     -0.72     -1.64
   10   11   12      0.71      0.69
   11   11   13      0.40      0.91
   12   12   10      1.28      1.90
   11   12    9      1.11      1.01
   10   12    8     -2.98      2.28
    9   12    7     -0.71      1.82
    8   12    6     -0.27     -7.46
    7   12    5     -5.05     -1.86
    6   12    4      3.49     -4.95
    5   12    3      1.47      0.52
    4   12    2     -2.16     28.09
    3   12    1     -1.19     -4.02
    2   12    0    -17.27      1.68
   -1   12    1      6.49     -4.77
    0   12    2      2.62    -52.44
    1   12    3     -4.35      5.44
    2   12    4      8.18      2.59
    3   12    5     -2.53      6.63
    4   12    6     -4.98     15.14
    5   12    7      3.18    -10.41
    6   12    8     -6.55     -2.29
    7   12    9     -1.39     -5.52
    8   12   10      1.15     -1.37
    9   12   11     -1.11      4.99
   10   12   12      1.03      1.58
   11   12   13     -0.88      1.00
   12   13   10      0.73     -1.44
   11   13    9     -0.27      0.56
   10   13    8     -0.59      4.30
    9   13    7     -0.95      0.35
    8   13    6     -7.88      4.74
    7   13    5     -0.69      1.75
    6   13    4     -0.01    -15.18
    5   13    3      0.77     -1.18
    4   13    2      6.40     -4.52
    3   13    1    -11.91      9.75
    2   13    0     -5.37     39.32
   -1   13    1     18.39     13.51
    0   13    2     13.13      0.57
    1   13    3    -17.35      4.51
    2   13    4     -7.00     30.68
    3   13    5     -2.61    -12.64
    4   13    6     -3.72     -2.96
    5   13    7      1.72     -8.03
    6   13    8      1.82     -5.26
    7   13    9     -2.09     10.64
    8   13   10     -1.94     -0.19
    9   13   11      0.37      2.03
   10   13   12      0.67     -0.74
   11   13   13      1.01     -1.36
   12   14   10      0.36     -1.27
   11   14    9      1.65     -0.76
   10   14    8      2.77     -2.36
    9   14    7     -1.03      1.56
    8   14    6      1.20      7.33
    7   14    5     -3.66     -1.28
    6   14    4     -6.11      5.81
    5   14    3      6.50     -3.55
    4   14    2      4.95    -20.69
    3   14    1     19.68     11.86
    2   14    0      5.75     -0.46
   -1   14    1    -26.25      8.82
    0   14    2      0.90     26.88
    1   14    3    -16.24    -11.46
    2   14    4     -1.79      1.84
    3   14    5     15.80     -6.21
    4   14    6      2.56    -11.81
    5   14    7     -0.75     13.37
    6   14    8     -3.44      0.67
    7   14    9     -0.88      4.36
    8   14   10      1.10      2.49
    9   14   11      1.40     -4.26
   10   14   12      1.13     -0.30
   11   14   13      0.37     -0.20
   11   15    9      0.00     -0.81
   10   15    8      0.37     -2.27
    9   15    7      5.87      2.38
    8   15    6      6.93     -2.91
    7   15    5     -1.95      2.66
    6   15    4     -0.48     10.90
    5   15    3    -12.67     -4.09
    4   15    2     -0.49      3.86
    3   15    1     22.96     -7.74
    2   15    0      2.64    -10.97
   -1   15    1    -27.00    -16.02
    0   15    2     -1.73      2.23
    1   15    3     26.93     -5.71
    2   15    4      2.40     -9.42
    3   15    5     11.19     14.02
    4   15    6     -7.12     -1.23
    5   15    7     -6.68      5.90
    6   15    8      2.07      4.94
    7   15    9      0.60     -7.18
    8   15   10      6.10      0.86
    9   15   11      0.33     -1.47
   10   15   12     -1.31      0.04
   11   15   13     -2.06      0.45
   11   16    9     -3.35     -0.58
   10   16    8     -1.51      0.63
    9   16    7      1.79     -4.27
    8   16    6     -1.42     -3.04
    7   16    5      9.84      4.26
    6   16    4      4.30     -2.18
    5   16    3    -10.47      4.80
    4   16    2     -4.24      1.56
    3   16    1    -24.74    -14.07
    2   16    0      5.80      1.18
   -1   16    1     27.04     -9.13
    0   16    2     -3.74      4.34
    1   16    3     21.82     12.91
    2   16    4     -7.15     -4.56
    3   16    5    -18.42      2.19
    4   16    6      1.37      2.55
    5   16    7     -2.57     -8.88
    6   16    8     10.81      2.29
    7   16    9      2.34     -1.31
    8   16   10     -2.63     -2.06
    9   16   11     -1.06      1.33
   10   16   12     -1.97     -1.17
   11   16   13      1.04     -0.48
   11   17    9      0.53      0.56
   10   17    8      0.05     -1.03
    9   17    7     -7.23     -3.96
    8   17    6     -2.02     -1.10
    7   17    5      4.41     -6.28
    6   17    4      0.39     -0.58
    5   17    3     16.03      7.42
    4   17    2     -6.95     -1.71
    3   17    1    -19.21      2.94
    2   17    0      2.32    -17.16
   -1   17    1     20.80     10.84
    0   17    2     -8.80     -3.88
    1   17    3    -18.47      5.30
    2   17    4      4.19    -12.63
    3   17    5    -11.78     -8.18
    4   17    6     13.24      4.70
    5   17    7      7.27     -1.07
    6   17    8     -4.46     -2.60
    7   17    9      1.34     -0.64
    8   17   10     -6.78     -1.45
    9   17   11     -0.14      0.31
   10   17   12      0.81      1.17
   11   17   13      1.54      0.85
   11   18    9      2.47      1.69
   10   18    8     -0.64      2.25
    9   18    7     -1.76      4.71
    8   18    6      0.38     -2.74
    7   18    5     -9.11     -4.75
    6   18    4      1.62     -2.33
    5   18    3      8.45     -3.15
    4   18    2     -0.01     16.34
    3   18    1     15.35      9.10
    2   18    0    -12.89     -1.71
   -1   18    1    -13.56      6.58
    0   18    2      3.86    -24.35
    1   18    3    -12.83     -6.81
    2   18    4     13.15      5.01
    3   18    5     10.22      2.15
    4   18    6     -4.10      6.52
    5   18    7      5.37     -0.35
    6   18    8    -11.16     -3.88
    7   18    9     -1.88     -1.71
    8   18   10      2.17      0.89
    9   18   11     -0.12      1.88
   10   18   12      1.10      1.13
   11   18   13     -1.46      0.44
   11   19    9     -0.54     -0.30
   10   19    8     -0.51      3.12
    9   19    7      3.90      3.72
    8   19    6     -3.71      4.01
    7   19    5     -4.83      6.28
    6   19    4      0.03     -9.37
    5   19    3     -9.65     -5.57
    4   19    2     11.64     -0.22
    3   19    1      5.66      1.30
    2   19    0     -5.06     29.63
   -1   19    1     -6.30     -2.35
    0   19    2     14.23      2.79
    1   19    3      2.27     -3.01
    2   19    4     -7.20     21.42
    3   19    5      6.10     -1.09
    4   19    6    -12.20     -5.32
    5   19    7     -3.16     -3.73
    6   19    8      3.07     -0.63
    7   19    9     -2.94      7.48
    8   19   10      4.12      1.12
    9   19   11     -0.58      0.66
   10   19   12      0.37     -1.64
   11   19   13     -0.08     -0.83
   11   20    9      0.04     -1.24
   10   20    8      2.49     -3.43
    9   20    7      1.64     -2.58
    8   20    6      1.20      6.73
    7   20    5      2.83      2.37
    6   20    4     -7.54      3.47
    5   20    3     -1.83     -0.25
    4   20    2      4.58    -22.72
    3   20    1      0.15      0.15
    2   20    0     14.17      1.59
   -1   20    1     -3.61     -1.54
    0   20    2     -1.60     26.19
    1   20    3     -0.94     -2.72
    2   20    4    -12.92     -4.04
    3   20    5      2.06     -4.99
    4   20    6      4.24    -10.38
    5   20    7     -5.69      8.11
    6   20    8      4.96      2.19
    7   20    9      0.26      3.61
    8   20   10      0.04      0.05
    9   20   11      1.10     -3.29
   10   20   12     -0.03      0.25
   11   21    9      0.03      0.07
   10   21    8      0.63     -3.08
    9   21    7      1.32     -2.13
    8   21    6      7.00     -3.80
    7   21    5      1.92     -2.32
    6   21    4     -0.20     12.88
    5   21    3     -0.78     -0.64
    4   21    2    -10.81      0.41
    3   21    1      8.11     -4.05
    2   21    0      4.28    -23.38
   -1   21    1     -7.63     -5.34
    0   21    2    -13.44     -1.36
    1   21    3     10.63     -1.77
    2   21    4      5.17    -15.97
    3   21    5      0.06      8.62
    4   21    6      5.36      2.58
    5   21    7     -2.31      6.11
    6   21    8      0.79      2.80
    7   21    9      3.04     -8.90
    8   21   10     -0.02     -0.08
    9   21   11      0.64     -1.20
   10   21   12     -0.88      0.91
   11   22    9     -1.72      0.10
   10   22    8     -2.66      1.81
    9   22    7     -0.92     -0.66
    8   22    6     -1.63     -7.18
    7   22    5      4.09      1.14
    6   22    4      9.02     -1.34
    5   22    3     -5.86      3.42
    4   22    2     -5.81     16.43
    3   22    1    -10.87     -8.54
    2   22    0     -9.57     -1.05
   -1   22    1     15.39     -4.13
    0   22    2     -0.12    -13.60
    1   22    3      9.21     10.02
    2   22    4      7.17      1.53
    3   22    5    -10.89      6.01
    4   22    6     -2.73      7.94
    5   22    7      3.10     -9.75
    6   22    8      2.98      1.47
    7   22    9      1.03     -4.08
    8   22   10     -2.10     -0.33
    9   22   11     -1.04      2.74
   10   22   12     -0.05     -0.90
   11   23    9      0.16      0.01
   10   23    8     -0.57      1.82
    9   23    7     -5.02      0.08
    8   23    6     -6.72      1.41
    7   23    5      2.82     -3.01
    6   23    4      0.00     -8.32
    5   23    3      8.13      7.04
    4   23    2      5.22     -0.15
    3   23    1    -15.86      4.68
    2   23    0     -2.05      6.87
   -1   23    1     13.33      9.98
    0   23    2      6.82      0.07
    1   23    3    -15.69      6.57
    2   23    4     -1.41      3.99
    3   23    5     -3.21    -11.76
    4   23    6      3.32      2.09
    5   23    7      4.82     -5.18
    6   23    8     -3.60     -2.91
    7   23    9     -1.69      4.74
    8   23   10     -3.56     -0.62
    9   23   11      0.18      1.35
   10   23   12      0.40     -0.26
   11   24    9      1.90      0.22
   10   24    8      1.68      0.57
    9   24    7     -0.81      2.77
    8   24    6      0.16      3.85
    7   24    5     -7.60     -3.99
    6   24    4     -4.75     -0.84
    5   24    3     10.39     -5.17
    4   24    2      2.83     -3.52
    3   24    1     12.50     11.95
    2   24    0      1.64     -0.96
   -1   24    1    -16.95      6.64
    0   24    2      0.84     -3.40
    1   24    3     -9.04    -12.74
    2   24    4      1.30      2.51
    3   24    5     11.81     -4.83
    4   24    6      0.66     -2.16
    5   24    7      0.50      5.55
    6   24    8     -7.68     -4.03
    7   24    9     -1.30      3.05
    8   24   10      2.43      0.31
    9   24   11      0.69     -1.21
   10   24   12     -0.09      0.02
   11   25    9      0.10      0.19
   10   25    8      0.56     -0.03
    9   25    7      5.75      2.25
    8   25    6      3.52      1.21
    7   25    5     -5.78      6.14
    6   25    4      0.25     -0.59
    5   25    3     -9.15     -9.56
    4   25    2      1.72      1.19
    3   25    1     15.14     -3.22
    2   25    0     -0.35      8.61
   -1   25    1    -10.38    -10.33
    0   25    2      2.78      2.37
    1   25    3     12.56     -7.53
    2   25    4     -1.84      6.70
    3   25    5      3.63     10.11
    4   25    6     -9.42     -5.67
    5   25    7     -3.07      2.03
    6   25    8      2.87      1.61
    7   25    9     -0.03      1.40
    8   25   10      5.27      0.78
    9   25   11     -1.05     -1.06
   10   25   12     -0.08      0.35
   10   26    8     -0.83     -1.76
    9   26    7      2.42     -2.83
    8   26    6      1.54      1.74
    7   26    5      6.21      5.10
    6   26    4     -2.68      1.05
    5   26    3     -9.21      5.03
    4   26    2      1.76     -8.40
    3   26    1     -8.05     -9.75
    2   26    0      5.17      3.18
   -1   26    1      8.80     -5.17
    0   26    2     -2.56     14.70
    1   26    3      3.84      9.96
    2   26    4     -9.27     -5.91
    3   26    5     -5.49      1.78
    4   26    6      1.44     -2.35
    5   26    7     -2.80      0.55
    6   26    8      7.57      3.93
    7   26    9      0.84     -0.67
    8   26   10     -0.87     -0.52
    9   26   11     -0.61     -0.74
   10   26   12     -0.45      0.79
   10   27    8     -0.10     -1.87
    9   27    7     -3.42     -4.26
    8   27    6      1.34     -2.60
    7   27    5      4.73     -5.15
    6   27    4     -0.35      7.61
    5   27    3      5.07      6.87
    4   27    2     -7.12     -2.72
    3   27    1     -7.09      1.25
    2   27    0      2.64    -16.11
   -1   27    1      3.63      6.16
    0   27    2    -10.47     -4.58
    1   27    3     -3.47      4.23
    2   27    4      4.00    -11.44
    3   27    5     -2.86     -4.16
    4   27    6     10.27      5.79
    5   27    7     -0.56      1.56
    6   27    8      0.44      0.01
    7   27    9      1.31     -5.25
    8   27   10     -4.35     -0.95
    9   27   11      1.13      0.33
   10   27   12      0.33     -0.34
   10   28    8      0.01      1.71
    9   28    7     -2.30      1.47
    8   28    6     -1.42     -6.05
    7   28    5     -1.26     -3.70
    6   28    4      8.49      0.39
    5   28    3      3.42     -2.60
    4   28    2     -4.40     13.83
    3   28    1      1.34      4.02
    2   28    0     -8.66     -2.68
   -1   28    1      2.59      1.96
    0   28    2      4.28    -15.66
    1   28    3      1.71     -1.72
    2   28    4     13.14      6.39
    3   28    5     -2.85      1.72
    4   28    6     -2.57      3.05
    5   28    7      3.17     -4.70
    6   28    8     -4.39     -2.00
    7   28    9      0.10     -2.30
    8   28   10     -1.26      0.61
    9   28   11      0.09      2.21
   10   29    8     -0.99      2.73
    9   29    7     -0.53      3.94
    8   29    6     -5.54      1.99
    7   29    5     -0.97      1.10
    6   29    4      0.30     -8.67
    5   29    3      0.41     -0.81
    4   29    2      9.43      3.14
    3   29    1     -3.18      0.46
    2   29    0     -3.86     14.27
   -1   29    1      3.01      0.89
    0   29    2     12.09      4.09
    1   29    3     -6.66      0.76
    2   29    4     -3.88      9.30
    3   29    5      1.86     -3.30
    4   29    6     -6.22     -2.63
    5   29    7      3.18     -4.21
    6   29    8     -2.79     -0.99
    7   29    9     -1.76      5.07
    8   29   10      1.41      1.11
    9   29   11     -0.52      0.66
   10   30    8      1.03     -0.98
    9   30    7      0.46      0.29
    8   30    6     -0.34      6.07
    7   30    5     -3.43      0.22
    6   30    4     -8.97     -2.12
    5   30    3      3.19     -1.50
    4   30    2      3.91    -10.98
    3   30    1      5.04      2.68
    2   30    0      8.46      0.22
   -1   30    1     -9.90      1.69
    0   30    2     -3.18      8.49
    1   30    3     -4.55     -7.74
    2   30    4    -10.29     -4.01
    3   30    5      7.84     -4.25
    4   30    6      1.88     -1.02
    5   30    7     -2.65      5.58
    6   30    8      0.38     -0.27
    7   30    9     -1.41      4.28
    8   30   10      1.94     -0.09
    9   30   11      0.78     -2.09
   10   31    8      1.66     -1.77
    9   31    7      3.22     -0.75
    8   31    6      6.26     -0.08
    7   31    5     -2.56      3.00
    6   31    4     -0.26      4.77
    5   31    3     -3.52     -4.89
    4   31    2     -7.33     -2.51
    3   31    1      9.56     -2.51
    2   31    0      3.20     -5.54
   -1   31    1     -7.45     -7.35
    0   31    2     -6.65     -1.08
    1   31    3     12.86     -4.63
    2   31    4      1.56     -2.66
    3   31    5     -0.98      7.62
    4   31    6      0.28     -1.64
    5   31    7     -3.44      4.86
    6   31    8      2.04      0.49
    7   31    9      1.45     -2.66
    8   31   10      1.61     -0.77
    9   31   11      0.07     -1.37
    9   32    7      1.50     -1.45
    8   32    6      1.94     -2.42
    7   32    5      4.53      3.41
    6   32    4      4.49      2.85
    5   32    3     -7.12      4.82
    4   32    2     -1.90      2.72
    3   32    1     -7.79     -7.41
    2   32    0     -3.68      1.02
   -1   32    1     10.71     -4.51
    0   32    2     -0.18      1.58
    1   32    3      3.67     11.94
    2   32    4      2.25     -0.04
    3   32    5     -7.67      4.90
    4   32    6     -0.11     -1.04
    5   32    7      2.25     -3.87
    6   32    8      3.23      2.25
    7   32    9      2.11     -3.74
    8   32   10     -0.71     -0.32
    9   32   11     -0.85      0.94
    9   33    7     -3.05     -2.56
    8   33    6     -3.11     -1.09
    7   33    5      4.01     -4.59
    6   33    4      0.30     -0.04
    5   33    3      2.90      7.14
    4   33    2      1.12      1.42
    3   33    1     -9.39      3.83
    2   33    0     -1.10     -4.93
   -1   33    1      7.53      9.59
    0   33    2     -2.21     -2.61
    1   33    3    -12.14      5.21
    2   33    4      0.75     -4.45
    3   33    5      0.41     -6.70
    4   33    6      3.97      4.70
    5   33    7      1.27     -3.16
    6   33    8      0.10      0.81
    7   33    9     -1.08      0.53
    8   33   10     -3.16     -0.12
    9   33   11     -0.20      1.18
    9   34    7     -1.97      1.25
    8   34    6     -2.07     -1.59
    7   34    5     -2.22     -5.34
    6   34    4      1.46     -1.76
    5   34    3      7.20     -4.92
    4   34    2      0.29      4.97
    3   34    1      4.92      7.36
    2   34    0     -3.89     -0.97
   -1   34    1     -6.39      4.03
    0   34    2      3.09     -9.50
    1   34    3     -0.25     -8.79
    2   34    4      5.39      4.50
    3   34    5      3.55     -3.57
    4   34    6     -0.88      1.38
    5   34    7     -1.59      0.87
    6   34    8     -5.17     -3.53
    7   34    9     -0.98      0.93
    8   34   10     -0.51      0.08
    9   35    7      1.38      3.21
    8   35    6     -1.12      0.62
    7   35    5     -3.44      3.44
    6   35    4     -0.11     -2.71
    5   35    3     -0.36     -5.57
    4   35    2      5.37      0.23
    3   35    1      4.42     -2.35
    2   35    0     -1.48     10.96
   -1   35    1     -3.07     -6.28
    0   35    2      8.46      5.25
    1   35    3      4.48     -2.69
    2   35    4     -1.68      7.81
    3   35    5     -0.16      2.83
    4   35    6     -5.12     -5.21
    5   35    7      1.88      0.30
    6   35    8     -1.12     -0.69
    7   35    9      0.83      0.84
    8   35   10      3.02      1.00
    9   36    7      0.86     -0.09
    8   36    6      0.70      3.48
    7   36    5     -0.74      4.69
    6   36    4     -5.73     -0.98
    5   36    3     -4.40      1.94
    4   36    2      0.55     -7.67
    3   36    1      0.65     -2.92
    2   36    0      8.49      1.47
   -1   36    1     -0.67     -0.41
    0   36    2     -4.41     11.10
    1   36    3     -2.71      1.83
    2   36    4     -8.37     -7.10
    3   36    5      1.88      1.09
    4   36    6      0.23     -0.24
    5   36    7     -0.35      1.72
    6   36    8      4.02      3.09
    7   36    9     -1.30      1.87
    8   36   10      0.32      0.01
    8   37    6      3.47      0.33
    7   37    5      1.58     -1.14
    6   37    4     -0.62      3.43
    5   37    3     -1.30      1.99
    4   37    2     -7.68     -2.17
    3   37    1      1.45     -1.14
    2   37    0      3.39     -9.49
   -1   37    1     -2.26     -0.53
    0   37    2     -9.00     -5.27
    1   37    3      5.44     -0.23
    2   37    4      1.52     -5.36
    3   37    5     -0.31      0.97
    4   37    6      4.16      3.41
    5   37    7     -3.29      1.96
    6   37    8      0.86     -1.26
    7   37    9     -0.03     -1.71
    8   37   10     -1.81     -1.23
    8   38    6      1.08     -3.04
    7   38    5      2.02     -1.43
    6   38    4      6.87      3.85
    5   38    3      0.28      1.67
    4   38    2     -1.35      5.70
    3   38    1     -4.09     -1.99
    2   38    0     -6.73     -2.09
   -1   38    1      7.02     -2.67
    0   38    2      3.69     -5.67
    1   38    3      2.49      4.48
    2   38    4      6.73      5.47
    3   38    5     -5.63      1.51
    4   38    6      0.86     -0.79
    5   38    7      2.79     -2.13
    6   38    8     -0.41     -0.64
    7   38    9      2.34     -2.80
    8   38   10      0.29      0.43
    8   39    6     -3.21     -0.57
    7   39    5      0.85     -0.67
    6   39    4      1.26     -3.00
    5   39    3      1.06      1.61
    4   39    2      5.20      3.09
    3   39    1     -5.29      3.28
    2   39    0     -3.40      3.02
   -1   39    1      4.30      6.65
    0   39    2      5.33      2.29
    1   39    3    -10.39      2.03
    2   39    4     -0.39     -0.27
    3   39    5      1.53     -3.41
    4   39    6     -2.14     -0.79
    5   39    7      1.79     -2.67
    6   39    8     -0.25      2.55
    7   39    9     -1.03      1.48
    8   40    6     -1.65      1.40
    7   40    5     -1.22     -2.58
    6   40    4     -4.62     -4.41
    5   40    3      3.52     -3.48
    4   40    2      2.23     -1.95
    3   40    1      3.87      4.38
    2   40    0      1.37      1.23
   -1   40    1     -9.27      3.12
    0   40    2     -0.86     -2.11
    1   40    3      0.32     -7.32
    2   40    4     -2.50     -0.03
    3   40    5      5.95     -3.21
    4   40    6     -0.60      0.68
    5   40    7     -3.46      0.55
    6   40    8     -2.55     -1.94
    7   40    9     -1.24      2.06
    7   41    5     -2.82      1.31
    6   41    4     -0.86      1.67
    5   41    3     -0.07     -3.90
    4   41    2     -0.90     -1.89
    3   41    1      6.09     -2.35
    2   41    0      1.26      3.62
   -1   41    1     -2.50     -8.50
    0   41    2     -0.14      1.77
    1   41    3      7.46     -3.37
    2   41    4     -1.32      3.98
    3   41    5     -2.62      3.82
    4   41    6     -0.41     -1.40
    5   41    7      0.63      1.73
    6   41    8     -0.54     -1.64
    7   41    9      1.02     -0.35
    7   42    5     -0.15      4.02
    6   42    4      0.66      1.65
    5   42    3     -5.04      2.86
    4   42    2     -2.12     -1.38
    3   42    1     -1.54     -4.42
    2   42    0      3.13      1.08
   -1   42    1      6.65     -1.97
    0   42    2     -1.81      6.55
    1   42    3     -2.21      5.61
    2   42    4     -2.09     -5.27
    3   42    5     -3.26      2.97
    4   42    6     -0.76     -0.12
    5   42    7      1.88      0.79
    6   42    8      2.61      2.27
    7   42    9     -0.37     -0.84
    7   43    5      3.04     -1.02
    6   43    4     -0.31      0.30
    5   43    3     -0.24      4.19
    4   43    2     -2.16     -0.75
    3   43    1     -3.70     -0.16
    2   43    0      1.80     -6.96
   -1   43    1     -0.83      5.39
    0   43    2     -4.42     -4.33
    1   43    3     -0.37      3.86
    2   43    4      2.11     -3.90
    3   43    5      1.94     -1.96
    4   43    6      2.06      2.68
    5   43    7     -1.65      0.18
    6   43    8      1.09      0.07
    6   44    4      1.86      1.90
    5   44    3      3.34     -1.23
    4   44    2      0.47      2.93
    3   44    1     -0.95      2.96
    2   44    0     -4.78     -3.32
   -1   44    1     -1.12      0.35
    0   44    2      1.54     -6.04
    1   44    3      1.37     -1.16
    2   44    4      4.56      6.07
    3   44    5     -0.51     -1.25
    4   44    6      1.24     -0.13
    5   44    7     -0.18     -0.58
    6   44    8     -0.82     -0.66
    6   45    4      1.02     -1.93
    5   45    3     -0.16     -2.84
    4   45    2      2.92      2.61
    3   45    1     -0.89      1.68
    2   45    0     -3.81      5.44
   -1   45    1      3.19     -0.03
    0   45    2      6.07      4.09
    1   45    3     -5.33     -2.12
    2   45    4     -1.29      1.96
    3   45    5      0.11     -0.50
    4   45    6     -1.46     -2.70
    5   45    7      1.21     -1.37
    6   46    4     -1.83     -2.76
    5   46    3     -0.39      0.24
    4   46    2      1.27     -2.01
    3   46    1      1.86     -0.43
    2   46    0      3.58      3.80
   -1   46    1     -3.94      1.43
    0   46    2      0.77      2.38
    1   46    3      0.17     -2.11
    2   46    4     -4.09     -2.08
    3   46    5      2.72      0.10
    4   46    6     -0.41      0.48
    5   46    7     -0.19     -0.13
    5   47    3      0.32      1.01
    4   47    2     -1.98     -2.26
    3   47    1      4.33     -1.27
    2   47    0      3.44     -0.32
   -1   47    1     -3.07     -3.46
    0   47    2     -4.04     -1.75
    1   47    3      6.53     -0.90
    2   47    4     -0.03      0.06
    3   47    5     -1.23      1.44
    4   47    6     -0.24      1.57
    5   47    7     -0.45      0.94
    5   48    3     -0.92     -0.01
    4   48    2     -1.45      0.02
    3   48    1     -0.50     -1.63
    2   48    0     -0.82     -1.95
   -1   48    1      5.22     -2.44
    0   48    2     -1.72      1.77
    1   48    3     -0.29      2.34
    2   48    4      2.48     -2.02
    3   48    5     -1.87     -0.14
    4   48    6     -0.09     -1.03
    4   49    2      0.51      0.68
    3   49    1     -3.76      0.13
    2   49    0     -1.38     -3.79
   -1   49    1      0.69      3.29
    0   49    2      0.63     -0.60
    1   49    3     -3.49      2.69
    2   49    4      0.70     -1.67
    3   49    5      0.62     -0.91
    4   49    6      0.82     -0.37
    4   50    2      0.66      0.68
    3   50    1     -1.33      1.64
    2   50    0     -1.21     -0.62
   -1   50    1     -2.56      1.80
    0   50    2      0.19     -3.63
    1   50    3     -0.11     -1.20
    2   50    4     -1.12      2.11
    3   50    5     -0.26     -0.19
    3   51    1      0.73      0.48
    2   51    0     -0.29      3.33
   -1   51    1      1.80     -1.42
    0   51    2      1.34      1.33
    1   51    3     -0.50     -2.40
    2   51    4     -0.66      2.09
    2   52    0      1.35      1.67
   -1   52    1     -0.41     -0.19
    0   52    2      1.65      2.30
    1   52    3     -0.25      0.59
   12    0    9      0.58     -0.02
   11    0    8      5.27      0.19
   10    0    7      2.14     -0.06
    9    0    6     -4.46      0.00
    8    0    5     -2.18      0.05
    7    0    4     -3.82     -0.12
    6    0    3     -3.73      0.05
    5    0    2      8.77     -0.13
    4    0    1     -1.14     -0.05
    3    0    0      4.07      0.23
   -2    0    1      7.26     -0.27
   -1    0    2    -95.43     -0.66
    0    0    3    -25.83      0.08
    1    0    4      0.17      0.14
    2    0    5    -11.56     -0.25
    3    0    6     12.47      0.26
    4    0    7     -6.83      0.10
    5    0    8     -2.21      0.17
    6    0    9     -5.17      0.13
    7    0   10     -9.19     -0.24
    8    0   11      6.49      0.18
    9    0   12      0.89      0.51
   10    0   13      3.33      0.32
   11    0   14      1.69     -0.03
   12    1    9     -1.52     -0.78
   11    1    8     -0.56     -1.37
   10    1    7     -0.66      1.68
    9    1    6      3.60      1.35
    8    1    5      1.53     -1.00
    7    1    4     -8.01     -0.53
    6    1    3     -1.87     -3.28
    5    1    2     -3.68     -1.44
    4    1    1     -3.55      3.02
    3    1    0     27.60     -1.82
   -2    1    1     -1.16    -18.88
   -1    1    2     -8.30    -16.32
    0    1    3    -27.50     21.98
    1    1    4     49.48      0.51
    2    1    5      5.83      6.95
    3    1    6     -3.02      1.51
    4    1    7     -3.98     -3.38
    5    1    8    -10.00      0.05
    6    1    9      6.14     -2.34
    7    1   10      1.33      3.13
    8    1   11      3.05      1.89
    9    1   12      2.30     -0.10
   10    1   13     -3.26      0.32
   11    1   14      0.16     -1.11
   12    2    9     -0.93     -1.43
   11    2    8     -4.02     -0.94
   10    2    7     -0.96     -1.15
    9    2    6      3.29      0.04
    8    2    5      0.71      4.10
    7    2    4      3.23      1.77
    6    2    3      3.03     -2.36
    5    2    2     -6.96      2.58
    4    2    1      0.84     -8.68
    3    2    0     -3.27     -3.87
   -2    2    1     -1.99     30.51
   -1    2    2     63.81      0.61
    0    2    3     14.61     43.56
    1    2    4      0.86     18.44
    2    2    5      8.84    -14.19
    3    2    6     -9.38      1.19
    4    2    7      6.22     -3.28
    5    2    8      1.64      5.13
    6    2    9      3.69      5.24
    7    2   10      6.35     -0.36
    8    2   11     -4.96      2.09
    9    2   12     -0.34     -4.40
   10    2   13     -1.44     -2.07
   11    2   14     -1.05     -0.80
   12    3    9     -0.13      2.13
   11    3    8      0.01      2.60
   10    3    7      1.13     -4.12
    9    3    6     -2.25     -3.01
    8    3    5     -0.47      1.48
    7    3    4      3.99      0.67
    6    3    3      0.80      8.24
    5    3    2      2.90      4.20
    4    3    1      0.75     -7.41
    3    3    0    -10.69      4.52
   -2    3    1     -6.95     42.42
   -1    3    2      2.83     32.68
    0    3    3      9.37    -47.63
    1    3    4    -16.26      0.48
    2    3    5      1.66    -14.79
    3    3    6      1.58     -2.13
    4    3    7      3.29      8.45
    5    3    8      5.32     -0.53
    6    3    9     -4.68      5.61
    7    3   10      0.00     -7.14
    8    3   11      0.36     -4.21
    9    3   12     -0.75      1.78
   10    3   13      2.10     -1.01
   11    3   14      0.40      2.34
   12    4    9      1.34      2.61
   11    4    8      0.94      0.94
   10    4    7     -1.53      1.07
    9    4    6     -0.94      0.52
    8    4    5      2.19     -6.23
    7    4    4     -1.85     -2.59
    6    4    3     -0.98      3.01
    5    4    2      2.08     -2.82
    4    4    1     -1.47     13.83
    3    4    0      0.74      3.31
   -2    4    1    -10.59    -37.10
   -1    4    2      0.79      2.39
    0    4    3      8.38    -54.04
    1    4    4     -3.01    -25.10
    2    4    5     -1.38     18.16
    3    4    6      2.07     -3.03
    4    4    7     -4.20      5.23
    5    4    8      0.17     -8.99
    6    4    9     -0.52     -7.44
    7    4   10     -0.58      2.25
    8    4   11      0.75     -2.63
    9    4   12     -0.10      5.29
   10    4   13     -1.18      2.26
   11    4   14      0.00      0.12
   12    5    9      1.78     -2.28
   11    5    8      0.00     -1.56
   10    5    7     -1.37      4.24
    9    5    6     -0.09      1.42
    8    5    5     -1.82     -1.02
    7    5    4      0.89      0.25
    6    5    3      1.45     -9.84
    5    5    2     -0.74     -5.50
    4    5    1      3.33      7.19
    3    5    0    -10.86     -3.76
   -2    5    1     14.08    -36.71
   -1    5    2      2.98    -17.13
    0    5    3     14.28     39.68
    1    5    4    -18.84     -5.07
    2    5    5     -8.98     12.81
    3    5    6      1.25     -1.56
    4    5    7     -1.24     -9.60
    5    5    8      1.01      1.39
    6    5    9      0.97     -5.88
    7    5   10     -0.96      7.03
    8    5   11     -3.03      3.42
    9    5   12     -0.57     -2.60
   10    5   13      0.16      0.66
   11    5   14     -0.39     -2.13
   12    6    9     -0.74     -2.83
   11    6    8      1.96     -0.11
   10    6    7      3.05      0.25
    9    6    6     -1.41     -0.88
    8    6    5     -3.55      6.15
    7    6    4     -0.31      1.65
    6    6    3     -2.10     -1.86
    5    6    2      4.29      1.44
    4    6    1      3.63    -12.34
    3    6    0      3.08      3.73
   -2    6    1     18.33     21.87
   -1    6    2    -45.69     -3.83
    0    6    3    -22.36     32.62
    1    6    4      3.22     14.64
    2    6    5     -6.88    -11.55
    3    6    6      6.34      4.23
    4    6    7      0.42     -5.42
    5    6    8     -1.82      9.61
    6    6    9     -2.58      6.24
    7    6   10     -4.18     -3.43
    8    6   11      3.97      1.74
    9    6   12      0.47     -3.24
   10    6   13      2.18     -1.22
   11    6   14      0.45      1.35
   12    7    9     -1.93      1.47
   11    7    8      1.09     -0.38
   10    7    7      0.86     -2.28
    9    7    6      2.08      2.65
    8    7    5      3.61      1.01
    7    7    4     -4.41     -1.00
    6    7    3     -3.57      7.95
    5    7    2     -2.41      2.70
    4    7    1     -5.32     -3.29
    3    7    0     24.72      1.09
   -2    7    1    -12.14     12.08
   -1    7    2     -3.32    -15.66
    0    7    3    -24.62    -14.21
    1    7    4     31.92      7.44
    2    7    5      9.18     -6.12
    3    7    6     -3.90      6.62
    4    7    7     -2.04      6.24
    5    7    8     -6.33     -2.15
    6    7    9      3.87      3.75
    7    7   10      0.96     -3.47
    8    7   11      3.07     -1.36
    9    7   12      1.16      1.28
   10    7   13     -2.28     -0.57
   11    7   14     -0.56      0.98
   12    8    9     -0.60      1.61
   11    8    8     -3.17     -0.89
   10    8    7     -2.10     -1.02
    9    8    6      3.68      0.27
    8    8    5      2.02     -4.42
    7    8    4      2.86      1.05
    6    8    3      4.55      0.03
    5    8    2     -9.69     -0.44
    4    8    1     -4.27      4.02
    3    8    0     -4.63    -13.34
   -2    8    1    -11.41     -1.04
   -1    8    2     50.68      1.26
    0    8    3     17.70     -4.98
    1    8    4     -1.02      5.57
    2    8    5      9.31      0.95
    3    8    6    -12.94     -4.27
    4    8    7      4.39      3.51
    5    8    8      2.52     -6.26
    6    8    9      4.40     -2.91
    7    8   10      6.42      2.24
    8    8   11     -6.05     -0.54
    9    8   12     -0.62      0.15
   10    8   13     -1.61     -0.21
   11    8   14     -0.35     -2.11
   12    9    9      0.67     -0.42
   11    9    8     -2.19      1.22
   10    9    7      0.41     -0.60
    9    9    6     -2.78     -6.00
    8    9    5     -2.66     -1.35
    7    9    4      6.50      0.35
    6    9    3      3.41     -3.06
    5    9    2      5.00      3.31
    4    9    1      2.63     -2.60
    3    9    0    -25.66     -0.02
   -2    9    1      0.93     11.01
   -1    9    2     -0.99     35.78
    0    9    3     14.04     -8.08
    1    9    4    -25.59     -5.43
    2    9    5     -1.62     -0.89
    3    9    6      3.91     -8.34
    4    9    7      4.57      0.48
    5    9    8      9.23      2.23
    6    9    9     -7.34     -0.75
    7    9   10     -0.67     -1.32
    8    9   11     -1.77     -0.59
    9    9   12     -1.75      0.70
   10    9   13      2.96      1.15
   11    9   14      1.31      0.38
   12   10    9      1.35      0.60
   11   10    8      2.75      1.31
   10   10    7     -0.38      0.00
    9   10    6     -5.24      0.77
    8   10    5      0.97      0.96
    7   10    4     -4.56     -3.99
    6   10    3     -4.21      1.35
    5   10    2     11.14      0.67
    4   10    1      0.26      7.33
    3   10    0      2.59     16.51
   -2   10    1     -4.87    -14.83
   -1   10    2    -30.94      1.10
    0   10    3     -0.87    -11.10
    1   10    4     -1.85    -19.44
    2   10    5     -3.93      8.66
    3   10    6     13.71      3.18
    4   10    7     -8.49      0.33
    5   10    8     -2.09      0.11
    6   10    9     -4.15     -1.67
    7   10   10     -6.03      0.29
    8   10   11      4.55     -0.54
    9   10   12      0.14      2.28
   10   10   13      0.55      1.33
   11   10   14      0.08      1.69
   12   11    9      0.62     -0.40
   11   11    8      1.75     -0.72
   10   11    7     -1.90      3.26
    9   11    6      2.17      5.99
    8   11    5     -1.12      0.71
    7   11    4     -6.90      1.26
    6   11    3     -0.45     -3.67
    5   11    2     -5.20     -7.47
    4   11    1      2.83      8.14
    3   11    0     14.03      0.96
   -2   11    1     12.42    -20.97
   -1   11    2      2.71    -28.80
    0   11    3      5.27     19.12
    1   11    4     11.82      1.56
    2   11    5     -8.91      7.11
    3   11    6     -0.97      4.58
    4   11    7     -4.34     -7.45
    5   11    8     -8.73     -0.96
    6   11    9      7.21     -1.75
    7   11   10      0.24      5.19
    8   11   11      0.45      2.22
    9   11   12      1.94     -1.30
   10   11   13     -2.18     -1.47
   11   11   14     -0.85     -1.53
   12   12    9     -0.66     -2.46
   11   12    8     -1.25     -1.07
   10   12    7      2.47      1.52
    9   12    6      4.42     -1.14
    8   12    5     -3.10      3.59
    7   12    4      3.75      4.87
    6   12    3      0.44     -2.12
    5   12    2     -6.68     -1.07
    4   12    1      6.55    -15.38
    3   12    0     -0.13     -8.68
   -2   12    1     16.22     21.54
   -1   12    2      6.62     -1.01
    0   12    3    -14.65     15.27
    1   12    4      3.72     15.92
    2   12    5     -3.82    -13.85
    3   12    6     -6.38     -0.41
    4   12    7      9.48     -4.44
    5   12    8      0.34      5.95
    6   12    9      1.70      5.87
    7   12   10      3.17     -2.33
    8   12   11     -1.22      1.31
    9   12   12      1.00     -3.49
   10   12   13      0.54     -1.29
   11   12   14      0.06     -0.47
   12   13    9     -1.02      0.87
   11   13    8      0.16      0.32
   10   13    7      2.90     -4.50
    9   13    6     -0.30     -2.57
    8   13    5      5.29      1.04
    7   13    4      4.43     -2.01
    6   13    3     -3.22      9.12
    5   13    2      2.30      5.51
    4   13    1     -6.51     -9.84
    3   13    0      4.29     -0.79
   -2   13    1    -19.18     18.55
   -1   13    2      1.03      5.64
    0   13    3    -16.78    -18.13
    1   13    4      2.06      2.51
    2   13    5     14.74     -9.93
    3   13    6     -2.55      2.82
    4   13    7      1.71     10.71
    5   13    8      4.37     -1.48
    6   13    9     -2.95      3.38
    7   13   10      0.94     -6.51
    8   13   11      0.75     -2.70
    9   13   12     -1.07      0.86
   10   13   13      0.44      0.79
   11   13   14     -0.38      1.91
   12   14    9     -0.78      2.54
   11   14    8     -1.08      0.19
   10   14    7     -3.36     -1.90
    9   14    6     -1.04      0.40
    8   14    5      3.23     -6.57
    7   14    4     -0.58     -2.18
    6   14    3      4.35      2.79
    5   14    2     -2.25      0.50
    4   14    1    -10.37     15.07
    3   14    0     -0.49     -5.42
   -2   14    1    -16.17    -17.01
   -1   14    2     11.30      0.71
    0   14    3     18.50    -12.86
    1   14    4     -4.09      1.12
    2   14    5      7.40     11.91
    3   14    6     -4.75     -3.38
    4   14    7     -5.73      6.60
    5   14    8      2.18     -8.67
    6   14    9      1.52     -6.84
    7   14   10      0.83      2.88
    8   14   11     -2.13     -1.67
    9   14   12     -1.87      3.28
   10   14   13     -1.31     -0.05
   11   14   14      0.40     -0.73
   12   15    9      0.85     -0.74
   11   15    8     -1.71     -0.69
   10   15    7     -2.62      3.10
    9   15    6     -2.24     -2.36
    8   15    5     -6.71     -2.63
    7   15    4      0.73      0.64
    6   15    3      4.73     -9.60
    5   15    2      1.85      1.59
    4   15    1      5.71      6.11
    3   15    0    -18.65     -1.45
   -2   15    1     15.10     -9.71
   -1   15    2     -4.74     15.19
    0   15    3     15.58      8.41
    1   15    4    -10.99     -4.96
    2   15    5    -10.55      7.18
    3   15    6      4.33     -9.49
    4   15    7      1.32     -8.22
    5   15    8      2.39      3.38
    6   15    9     -3.23     -4.32
    7   15   10     -2.15      4.51
    8   15   11     -1.62      1.31
    9   15   12     -0.06     -0.51
   10   15   13      1.42      0.75
   11   15   14      0.91     -0.84
   12   16    9      1.40     -0.78
   11   16    8      2.89      1.31
   10   16    7      2.84      1.67
    9   16    6     -2.69      1.09
    8   16    5     -1.75      5.59
    7   16    4     -2.19     -3.02
    6   16    3     -5.95     -2.95
    5   16    2     10.64      0.84
    4   16    1      7.25     -6.45
    3   16    0      0.15     16.91
   -2   16    1      8.21      4.81
   -1   16    2    -18.41     -0.61
    0   16    3     -9.79      7.39
    1   16    4      3.38    -17.26
    2   16    5     -4.49     -4.16
    3   16    6     11.94      5.40
    4   16    7     -1.29     -5.85
    5   16    8     -3.39      6.57
    6   16    9     -3.36      3.32
    7   16   10     -3.75     -1.60
    8   16   11      4.37      1.85
    9   16   12      1.22     -1.62
   10   16   13      1.15      1.12
   11   16   14     -1.23      0.86
   11   17    8      1.61      0.87
   10   17    7      0.79      0.37
    9   17    6      3.46      6.03
    8   17    5      3.89      2.73
    7   17    4     -5.90      1.77
    6   17    3     -2.88      4.67
    5   17    2     -3.95     -8.33
    4   17    1     -0.92      0.82
    3   17    0     21.21      3.11
   -2   17    1     -3.07      0.22
   -1   17    2      3.85    -24.09
    0   17    3     -5.39      2.24
    1   17    4     12.39      3.51
    2   17    5     -0.86     -1.84
    3   17    6     -3.70     11.12
    4   17    7     -3.47      1.50
    5   17    8     -7.94     -3.04
    6   17    9      7.24      4.09
    7   17   10      1.60     -0.22
    8   17   11      1.85      0.82
    9   17   12      0.59      0.16
   10   17   13     -1.92     -1.98
   11   17   14     -0.05     -0.99
   11   18    8     -2.28     -2.38
   10   18    7     -0.68     -1.68
    9   18    6      4.52     -2.19
    8   18    5     -0.25     -1.50
    7   18    4      2.40      7.11
    6   18    3      2.31      1.10
    5   18    2    -13.28     -1.87
    4   18    1      1.29     -4.58
    3   18    0      0.23    -19.12
   -2   18    1      2.77      6.89
   -1   18    2     15.65     -0.19
    0   18    3     -3.57     -1.54
    1   18    4     -1.91     20.40
    2   18    5     -2.67     -4.35
    3   18    6    -11.92     -4.30
    4   18    7      7.32      2.63
    5   18    8      1.53     -1.10
    6   18    9      2.92      2.05
    7   18   10      4.20     -0.85
    8   18   11     -4.54     -1.62
    9   18   12      0.68     -0.60
   10   18   13     -0.37     -0.36
   11   19    8     -0.48     -0.11
   10   19    7      1.39     -3.18
    9   19    6     -2.01     -6.25
    8   19    5      1.43     -0.94
    7   19    4      7.84     -2.70
    6   19    3     -1.11      2.07
    5   19    2      3.09      9.42
    4   19    1     -4.77     -7.54
    3   19    0    -13.19     -2.83
   -2   19    1     -9.49      5.90
   -1   19    2     -0.29     19.82
    0   19    3     -7.82     -7.99
    1   19    4     -8.89     -0.21
    2   19    5     11.04     -1.69
    3   19    6      1.06     -6.13
    4   19    7      4.12      5.34
    5   19    8      8.70      0.74
    6   19    9     -6.34     -1.86
    7   19   10      0.82     -3.84
    8   19   11     -1.60     -1.77
    9   19   12     -0.56      0.50
   10   19   13      0.70      1.52
   11   20    8     -0.22      1.80
   10   20    7     -2.04      1.19
    9   20    6     -4.02      1.73
    8   20    5      1.89     -2.83
    7   20    4     -1.02     -6.81
    6   20    3      3.85      2.78
    5   20    2      8.65      1.72
    4   20    1     -9.76     10.96
    3   20    0     -0.15     10.95
   -2   20    1    -11.79    -12.53
   -1   20    2     -7.82      0.25
    0   20    3     12.86     -2.71
    1   20    4     -0.62     -9.67
    2   20    5      8.50      9.33
    3   20    6      7.05      1.84
    4   20    7     -8.91      1.80
    5   20    8      2.30     -4.36
    6   20    9     -1.07     -4.80
    7   20   10     -2.40      2.67
    8   20   11      2.41      0.67
    9   20   12     -1.77      2.20
   10   20   13      0.10     -1.33
   11   21    8     -0.42     -0.73
   10   21    7     -2.26      3.35
    9   21    6     -0.81      3.36
    8   21    5     -5.49     -1.66
    7   21    4     -5.14      1.16
    6   21    3      4.78     -6.70
    5   21    2     -1.71     -4.04
    4   21    1      7.49     11.28
    3   21    0      1.38      1.72
   -2   21    1     15.94     -7.46
   -1   21    2     -2.84     -5.66
    0   21    3     15.72      9.09
    1   21    4      4.13     -0.82
    2   21    5    -14.29      3.12
    3   21    6      2.38     -2.93
    4   21    7     -2.62     -8.17
    5   21    8     -4.55      1.59
    6   21    9      1.51     -1.65
    7   21   10     -2.94      5.57
    8   21   11      1.06      1.12
    9   21   12      0.32     -1.07
   10   21   13      0.47      0.05
   11   22    8      1.88     -0.35
   10   22    7      3.25      0.34
    9   22    6      1.80      0.04
    8   22    5     -3.08      5.24
    7   22    4      0.01      1.99
    6   22    3     -7.54     -5.77
    5   22    2      0.23     -0.29
    4   22    1     13.14    -10.42
    3   22    0     -1.25      2.19
   -2   22    1     13.39     11.29
   -1   22    2     -0.34      0.67
    0   22    3    -14.57      4.92
    1   22    4      3.90     -6.20
    2   22    5     -8.12     -9.31
    3   22    6     -0.90      0.62
    4   22    7      5.73     -5.43
    5   22    8     -4.74      6.88
    6   22    9     -0.72      3.08
    7   22   10     -0.18     -2.34
    8   22   11      0.93      0.47
    9   22   12      1.08     -2.80
   10   22   13     -0.60      1.69
   11   23    8      0.77      0.73
   10   23    7      1.90     -1.54
    9   23    6      2.78      0.40
    8   23    5      6.04      3.18
    7   23    4     -0.73      1.07
    6   23    3     -5.86      7.60
    5   23    2      1.79     -4.18
    4   23    1     -5.85     -9.81
    3   23    0      8.20      0.03
   -2   23    1    -14.03      6.18
   -1   23    2      4.68    -10.26
    0   23    3    -12.50     -7.14
    1   23    4      0.99      0.31
    2   23    5     10.40     -4.33
    3   23    6     -4.51     10.75
    4   23    7     -0.79      5.83
    5   23    8     -0.87     -2.22
    6   23    9      3.53      4.41
    7   23   10      3.05     -4.46
    8   23   11     -0.04      0.09
    9   23   12     -0.18      1.08
   10   23   13     -0.48     -0.58
   11   24    8     -1.61     -0.34
   10   24    7     -2.53     -1.72
    9   24    6      1.15     -1.35
    8   24    5      3.54     -4.69
    7   24    4      0.33      4.45
    6   24    3      5.90      4.78
    5   24    2     -8.24     -1.63
    4   24    1     -9.90      5.93
    3   24    0      3.05    -12.35
   -2   24    1     -7.27     -5.10
   -1   24    2      5.92     -0.14
    0   24    3      8.92     -5.43
    1   24    4     -6.00     17.15
    2   24    5      2.05      5.16
    3   24    6     -4.06     -3.20
    4   24    7      0.26      6.44
    5   24    8      3.55     -5.70
    6   24    9      1.86      0.72
    7   24   10      1.94      0.13
    8   24   11     -3.62     -1.17
    9   24   12     -0.08      2.41
   10   24   13      0.81     -0.27
   11   25    8     -0.82     -0.24
   10   25    7     -1.41     -0.65
    9   25    6     -2.90     -3.52
    8   25    5     -3.52     -2.70
    7   25    4      6.00     -1.85
    6   25    3      3.34     -5.05
    5   25    2     -2.18     10.41
    4   25    1      1.79      3.23
    3   25    0    -12.37     -2.62
   -2   25    1      5.95     -3.91
   -1   25    2     -4.35     18.64
    0   25    3      1.77      2.35
    1   25    4     -5.83     -1.24
    2   25    5     -1.56      5.30
    3   25    6      3.79    -12.50
    4   25    7      4.28     -0.92
    5   25    8      4.01      1.09
    6   25    9     -5.47     -4.89
    7   25   10     -1.39      1.50
    8   25   11     -1.36     -1.00
    9   25   12      0.39     -0.38
   10   25   13      0.35     -0.14
   11   26    8      0.72      0.38
   10   26    7      1.15      1.82
    9   26    6     -3.32      1.06
    8   26    5     -2.15      1.41
    7   26    4     -0.45     -8.39
    6   26    3     -0.21     -0.07
    5   26    2     11.33      2.81
    4   26    1      1.98     -1.06
    3   26    0     -2.85     15.33
   -2   26    1     -1.03     -1.96
   -1   26    2     -7.64     -1.76
    0   26    3      1.68      4.35
    1   26    4      5.20    -17.99
    2   26    5      4.91      0.65
    3   26    6      6.43      4.78
    4   26    7     -5.97     -4.71
    5   26    8      0.23      2.00
    6   26    9     -2.66     -3.06
    7   26   10     -2.33      1.89
    8   26   11      3.87      1.50
    9   26   12     -0.09     -0.87
   10   26   13     -0.15     -1.03
   10   27    7      0.61      2.19
    9   27    6      1.30      5.30
    8   27    5     -0.50      0.83
    7   27    4     -7.23      1.00
    6   27    3      1.60      0.66
    5   27    2      1.14    -11.18
    4   27    1      2.58      4.54
    3   27    0     10.56      4.33
   -2   27    1      3.82      0.62
   -1   27    2      1.35    -15.90
    0   27    3      7.82      3.88
    1   27    4      8.17      2.77
    2   27    5     -8.08     -4.56
    3   27    6     -0.66      6.97
    4   27    7     -5.66     -2.85
    5   27    8     -4.28      0.16
    6   27    9      4.10      2.90
    7   27   10     -0.73      1.58
    8   27   11      2.35      1.46
    9   27   12     -0.50     -0.66
   10   28    7      0.08     -0.92
    9   28    6      3.40      0.09
    8   28    5     -1.21      2.31
    7   28    4      0.32      6.92
    6   28    3     -5.41     -4.94
    5   28    2     -8.60     -2.74
    4   28    1      6.57     -2.63
    3   28    0      0.63    -11.24
   -2   28    1      6.89      5.93
   -1   28    2      5.89      2.09
    0   28    3    -11.49     -1.80
    1   28    4     -1.67      9.29
    2   28    5     -8.73     -5.38
    3   28    6     -6.01     -3.72
    4   28    7      8.27      1.74
    5   28    8     -3.63      2.49
    6   28    9      3.10      2.83
    7   28   10      1.66     -1.79
    8   28   11     -1.65     -1.30
    9   28   12      0.24     -0.95
   10   29    7      1.00     -2.35
    9   29    6      0.96     -4.36
    8   29    5      3.98      1.28
    7   29    4      4.25      0.33
    6   29    3     -5.62      3.03
    5   29    2      0.98      5.72
    4   29    1     -6.05     -8.86
    3   29    0     -4.56     -3.52
   -2   29    1    -10.70      3.41
   -1   29    2      2.19      5.19
    0   29    3    -11.13     -8.39
    1   29    4     -6.15     -2.68
    2   29    5     12.89      1.68
    3   29    6     -2.98      2.24
    4   29    7      3.98      3.67
    5   29    8      2.79     -0.24
    6   29    9     -1.89      0.33
    7   29   10      2.12     -3.50
    8   29   11     -2.09     -1.54
    9   29   12      0.06      1.08
   10   30    7     -1.02     -0.19
    9   30    6     -1.59     -0.73
    8   30    5      4.18     -3.81
    7   30    4     -0.13     -0.96
    6   30    3      6.95      7.03
    5   30    2      2.39      1.92
    4   30    1    -11.09      4.47
    3   30    0      1.28      1.78
   -2   30    1     -8.61     -6.18
   -1   30    2     -1.59     -0.40
    0   30    3     14.30     -1.32
    1   30    4     -3.03      3.71
    2   30    5      7.69      7.07
    3   30    6      3.64      0.84
    4   30    7     -5.91      1.07
    5   30    8      4.68     -6.13
    6   30    9     -2.14     -1.16
    7   30   10     -0.34      0.07
    8   30   11     -0.74      0.26
    9   30   12     -0.87      1.62
   10   31    7     -2.13      1.12
    9   31    6     -2.06      0.64
    8   31    5     -4.70     -2.56
    7   31    4      0.12     -1.28
    6   31    3      6.10     -4.30
    5   31    2     -2.69      2.85
    4   31    1      6.46      8.20
    3   31    0     -2.45      1.18
   -2   31    1     11.38     -5.53
   -1   31    2     -3.64      7.01
    0   31    3      7.79      8.26
    1   31    4      0.45      1.09
    2   31    5    -10.41      1.98
    3   31    6      5.16     -9.09
    4   31    7     -0.17     -1.90
    5   31    8     -0.83     -0.02
    6   31    9      0.38     -2.65
    7   31   10     -2.34      4.15
    8   31   11      0.59      1.13
    9   31   12      0.30     -0.56
   10   32    7      1.16      0.88
    9   32    6     -0.70      0.44
    8   32    5     -4.36      2.81
    7   32    4      0.43     -4.99
    6   32    3     -3.61     -5.59
    5   32    2      3.60     -0.85
    4   32    1      8.96     -4.00
    3   32    0     -1.98      8.44
   -2   32    1      5.17      4.03
   -1   32    2     -3.89     -1.42
    0   32    3     -8.91      3.20
    1   32    4      6.78    -13.40
    2   32    5     -2.25     -4.71
    3   32    6     -0.70      1.51
    4   32    7      0.78     -3.27
    5   32    8     -3.45      7.11
    6   32    9     -0.59     -0.70
    7   32   10     -0.81      0.84
    8   32   11      1.45      0.85
    9   32   12      1.08     -1.10
    9   33    6      1.38      2.88
    8   33    5      2.17      2.28
    7   33    4     -3.18      1.29
    6   33    3     -3.54      3.49
    5   33    2      3.20     -8.82
    4   33    1     -2.19     -4.10
    3   33    0      7.17      0.87
   -2   33    1     -5.51      3.69
   -1   33    2      2.96    -13.95
    0   33    3     -0.45     -2.84
    1   33    4      4.99      1.38
    2   33    5      3.50     -4.40
    3   33    6     -4.60     10.00
    4   33    7     -3.37     -0.71
    5   33    8     -0.33     -0.54
    6   33    9      1.32      2.97
    7   33   10      1.64     -3.55
    8   33   11      1.16     -0.31
    9   34    6      2.05      0.40
    8   34    5      1.96     -0.91
    7   34    4     -1.19      7.12
    6   34    3     -1.67      2.16
    5   34    2     -6.76     -0.69
    4   34    1     -2.27      1.80
    3   34    0      2.02    -12.40
   -2   34    1      1.81     -0.13
   -1   34    2      7.44      2.72
    0   34    3     -0.62     -2.92
    1   34    4     -7.16     14.40
    2   34    5     -4.12     -0.56
    3   34    6     -1.42     -2.42
    4   34    7      3.56      4.79
    5   34    8      0.84     -4.32
    6   34    9      3.32      1.90
    7   34   10      0.78     -0.04
    8   34   11     -1.29     -1.07
    9   35    6     -0.32     -3.31
    8   35    5      1.14     -0.70
    7   35    4      4.31     -0.01
    6   35    3      0.08     -1.87
    5   35    2     -2.59      8.51
    4   35    1     -4.07     -0.98
    3   35    0     -7.55     -2.09
   -2   35    1     -3.12      0.34
   -1   35    2     -1.44     12.02
    0   35    3     -5.88     -4.54
    1   35    4     -6.01     -4.03
    2   35    5      3.56      4.81
    3   35    6      1.55     -6.05
    4   35    7      4.71      1.98
    5   35    8      0.39      1.24
    6   35    9     -3.29     -2.24
    7   35   10     -0.41      1.39
    8   35   11     -1.95     -0.42
    9   36    6     -1.90     -1.09
    8   36    5      1.12     -0.69
    7   36    4      1.79     -5.16
    6   36    3      5.00      1.63
    5   36    2      6.64      2.61
    4   36    1     -3.85      0.86
    3   36    0     -1.23      7.62
   -2   36    1     -6.85     -4.39
   -1   36    2     -6.34     -3.28
    0   36    3      8.89      1.78
    1   36    4      3.11     -7.32
    2   36    5      6.94      5.03
    3   36    6      2.37      2.42
    4   36    7     -4.74     -4.88
    5   36    8      2.02     -0.65
    6   36    9     -3.71     -1.57
    7   36   10      0.05     -0.81
    8   36   11      1.43      0.82
    9   37    6      0.00      1.37
    8   37    5     -2.43     -1.04
    7   37    4     -3.77     -1.62
    6   37    3      2.89      0.22
    5   37    2      1.13     -3.30
    4   37    1      6.93      4.80
    3   37    0      3.94      2.53
   -2   37    1      8.99     -3.15
   -1   37    2     -0.53     -3.50
    0   37    3      7.34      8.47
    1   37    4      3.06      4.48
    2   37    5     -7.94     -3.75
    3   37    6      2.23      0.38
    4   37    7     -3.77     -1.36
    5   37    8     -0.56     -1.16
    6   37    9      3.42      1.37
    7   37   10     -1.03      1.45
    8   37   11      1.45      0.56
    8   38    5     -3.14      1.52
    7   38    4     -1.39      1.15
    6   38    3     -4.58     -4.69
    5   38    2     -4.03     -3.66
    4   38    1      6.22     -3.01
    3   38    0     -0.42      0.55
   -2   38    1      6.21      6.90
   -1   38    2      1.64      2.03
    0   38    3    -11.69     -0.85
    1   38    4      3.37     -2.58
    2   38    5     -4.88     -5.68
    3   38    6     -2.53     -1.95
    4   38    7      3.33      2.66
    5   38    8     -3.46      4.01
    6   38    9      1.65     -0.27
    7   38   10     -0.20      0.59
    8   39    5      1.53      1.89
    7   39    4      1.71      1.76
    6   39    3     -4.48      1.18
    5   39    2      0.77     -2.35
    4   39    1     -4.28     -5.87
    3   39    0      1.25     -1.72
   -2   39    1     -9.27      3.39
   -1   39    2      2.88     -5.63
    0   39    3     -4.46     -6.69
    1   39    4     -0.13     -1.53
    2   39    5      7.72      1.24
    3   39    6     -4.97      4.30
    4   39    7      1.37      0.35
    5   39    8      1.43      0.82
    6   39    9     -1.20     -0.17
    7   39   10      1.69     -2.87
    8   40    5      3.01     -1.37
    7   40    4     -0.32      2.28
    6   40    3      1.61      5.55
    5   40    2      0.13      2.48
    4   40    1     -5.46      3.75
    3   40    0      1.65     -5.77
   -2   40    1     -1.89     -5.43
   -1   40    2      3.14      0.74
    0   40    3      7.73     -0.76
    1   40    4     -7.93      9.36
    2   40    5      0.56      2.82
    3   40    6      1.68      0.83
    4   40    7     -1.62      0.90
    5   40    8      2.41     -3.60
    6   40    9      0.82      1.94
    7   40   10     -0.45     -0.11
    8   41    5     -0.29     -1.51
    7   41    4      1.06     -0.18
    6   41    3      3.84     -2.03
    5   41    2     -2.17      4.92
    4   41    1     -0.72      3.82
    3   41    0     -5.02     -0.70
   -2   41    1      4.87     -1.73
   -1   41    2     -4.60     10.53
    0   41    3     -0.08      1.49
    1   41    4     -1.20     -2.07
    2   41    5     -3.01      2.65
    3   41    6      5.54     -5.82
    4   41    7      1.54      0.03
    5   41    8     -2.00     -0.63
    6   41    9     -0.86     -0.86
    7   41   10     -0.79      2.28
    7   42    4      2.06     -3.14
    6   42    3      0.96     -3.25
    5   42    2      3.15      0.33
    4   42    1      3.12     -2.53
    3   42    0     -1.55      6.66
   -2   42    1     -1.95      0.70
   -1   42    2     -5.43     -2.93
    0   42    3     -0.15      3.14
    1   42    4      6.94     -9.81
    2   42    5      2.45      1.19
    3   42    6      0.24      0.85
    4   42    7      0.84     -3.14
    5   42    8     -0.09      1.08
    6   42    9     -1.92     -1.89
    7   43    4     -2.70     -1.23
    6   43    3     -1.49      1.93
    5   43    2      2.03     -4.05
    4   43    1      3.64     -0.06
    3   43    0      5.03      3.53
   -2   43    1      1.66     -0.36
   -1   43    2      4.18     -9.38
    0   43    3      4.27      3.60
    1   43    4      2.10      3.04
    2   43    5     -2.63     -5.54
    3   43    6     -3.45      3.60
    4   43    7     -3.18     -0.39
    5   43    8      1.64      0.04
    6   43    9      1.07      0.74
    7   44    4     -1.93      1.77
    6   44    3     -1.26     -0.38
    5   44    2     -4.02     -2.36
    4   44    1      0.00      0.38
    3   44    0      0.54     -4.50
   -2   44    1      3.31      4.08
   -1   44    2      4.22      3.31
    0   44    3     -5.57     -3.83
    1   44    4     -0.98      5.14
    2   44    5     -2.66     -3.71
    3   44    6     -1.72     -1.90
    4   44    7     -0.39      2.88
    5   44    8     -1.11      0.72
    6   44    9      1.55      0.53
    6   45    3     -0.64     -0.79
    5   45    2     -0.65      1.83
    4   45    1     -2.97     -2.59
    3   45    0     -1.57     -4.34
   -2   45    1     -6.91      1.12
   -1   45    2     -1.45      3.39
    0   45    3     -6.27     -5.72
    1   45    4     -2.28     -1.53
    2   45    5      5.17      4.51
    3   45    6     -0.22     -0.17
    4   45    7      2.30      0.90
    5   45    8     -0.93      0.79
    6   46    3      0.28      2.09
    5   46    2      2.73      2.13
    4   46    1     -2.43      0.82
    3   46    0      0.76      0.58
   -2   46    1     -2.31     -5.37
   -1   46    2     -0.47     -2.41
    0   46    3      6.46      1.49
    1   46    4     -4.66      0.42
    2   46    5      1.64      3.05
    3   46    6      1.57      1.14
    4   46    7     -0.19     -1.61
    5   46    8      0.72     -0.90
    5   47    2     -0.32     -0.30
    4   47    1      0.56      2.43
    3   47    0     -1.79      2.19
   -2   47    1      7.52     -0.02
   -1   47    2     -1.51      3.35
    0   47    3      4.76      3.58
    1   47    4      0.80     -0.26
    2   47    5     -4.02     -0.67
    3   47    6      2.62     -1.40
    4   47    7     -0.22     -0.79
    5   48    2     -1.14     -0.79
    4   48    1      2.54     -0.66
    3   48    0     -1.76      2.79
   -2   48    1     -0.12      2.80
   -1   48    2     -2.55      1.23
    0   48    3     -3.86      1.46
    1   48    4      5.14     -3.74
    2   48    5     -1.59     -0.50
    3   48    6     -0.84      0.44
    4   48    7      0.39      0.88
    4   49    1      1.22     -0.75
    3   49    0      2.02      0.74
   -2   49    1     -3.59     -1.27
   -1   49    2      2.31     -6.18
    0   49    3     -0.98      0.62
    1   49    4      0.81      0.98
    2   49    5      1.34     -1.90
    3   49    6     -2.22      1.01
    4   50    1     -1.01      0.18
    3   50    0      1.76     -3.12
   -2   50    1      2.31      0.29
   -1   50    2      2.39     -0.22
    0   50    3      0.89     -2.28
    1   50    4     -1.54      4.35
    2   50    5      1.92     -0.68
    3   50    6      0.65     -0.63
    3   51    0     -0.30     -1.95
   -2   51    1     -0.63      1.14
   -1   51    2     -1.13      4.17
    0   51    3     -2.01     -2.67
    1   51    4     -0.73     -0.67
    2   51    5      0.82      1.60
   -2   52    1     -2.60     -1.05
   -1   52    2     -0.51     -0.60
    0   52    3      0.50      1.26
    1   52    4     -1.35     -3.01
   12    0    8      0.93      0.11
   11    0    7     -1.79     -0.19
   10    0    6     -3.54     -0.07
    9    0    5      4.63      0.02
    8    0    4      1.75      0.00
    7    0    3     -1.52      0.20
    6    0    2      0.29     -0.05
    5    0    1     -3.02      0.09
    4    0    0      4.37      0.05
   -3    0    1     11.06      0.09
   -2    0    2     -0.54      0.15
   -1    0    3     27.10      0.19
    0    0    4     38.25     -0.07
    1    0    5     -4.45      0.17
    2    0    6      1.67      0.00
    3    0    7      2.81     -0.15
    4    0    8      8.96     -0.05
    5    0    9      5.54     -0.26
    6    0   10     -1.32      0.04
    7    0   11      5.17      0.22
    8    0   12     -4.22      0.01
    9    0   13     -3.41     -1.12
   10    0   14     -0.51     -0.21
   11    0   15     -2.01     -0.01
   12    1    8      2.62      0.28
   11    1    7     -2.09      1.64
   10    1    6     -0.53     -0.67
    9    1    5     -0.11     -0.73
    8    1    4      0.11      1.46
    7    1    3      7.00      0.85
    6    1    2     -0.31      0.77
    5    1    1     -1.73     -1.24
    4    1    0      0.74     -2.05
   -3    1    1      9.79      0.28
   -2    1    2     13.04      0.07
   -1    1    3    -18.19     12.82
    0    1    4      0.83     -7.64
    1    1    5     -3.75     -7.13
    2    1    6     -2.02      0.91
    3    1    7      2.54      1.36
    4    1    8     -0.30      1.02
    5    1    9      4.86     -1.17
    6    1   10     -3.67      0.26
    7    1   11     -6.15     -1.16
    8    1   12      1.97     -2.22
    9    1   13     -1.82      1.13
   10    1   14      2.25     -0.54
   11    1   15      0.89      0.85
   12    2    8     -0.46      0.61
   11    2    7      1.48      2.28
   10    2    6      2.32     -0.74
    9    2    5     -3.96     -1.63
    8    2    4     -0.81     -2.09
    7    2    3      0.96      0.58
    6    2    2     -0.65      2.92
    5    2    1      3.18     -1.70
    4    2    0     -3.44     -0.27
   -3    2    1     -7.22      3.09
   -2    2    2      0.45    -16.69
   -1    2    3    -20.91    -21.06
    0    2    4    -23.83     -1.18
    1    2    5      2.43     -9.72
    2    2    6     -2.25     -3.10
    3    2    7     -0.98     -2.43
    4    2    8     -7.50     -1.40
    5    2    9     -4.97     -2.74
    6    2   10      1.76     -4.66
    7    2   11     -3.21      1.84
    8    2   12      2.65      0.57
    9    2   13      2.15      2.48
   10    2   14     -0.70      2.72
   11    2   15      0.84     -0.58
   12    3    8     -0.52     -0.56
   11    3    7      2.00     -3.59
   10    3    6     -0.92      1.86
    9    3    5     -0.46      2.08
    8    3    4      1.33     -3.28
    7    3    3     -4.05     -1.77
    6    3    2     -0.84     -2.40
    5    3    1     -0.45      2.39
    4    3    0     -0.75      5.39
   -3    3    1     -6.95     -0.27
   -2    3    2      5.22     -0.98
   -1    3    3     11.39    -26.57
    0    3    4     -3.30     15.23
    1    3    5      0.33     14.23
    2    3    6     -1.75     -3.25
    3    3    7     -3.46     -3.53
    4    3    8      0.52     -3.08
    5    3    9     -3.53      3.83
    6    3   10      2.43     -0.24
    7    3   11      2.76      1.70
    8    3   12     -1.84      4.94
    9    3   13      0.41     -3.48
   10    3   14     -0.73      0.69
   11    3   15     -1.23     -1.78
   12    4    8     -0.38     -2.07
   11    4    7     -0.68     -2.73
   10    4    6      0.31      2.05
    9    4    5      2.39      1.02
    8    4    4     -0.98      3.30
    7    4    3      0.29     -0.16
    6    4    2      1.66     -4.02
    5    4    1     -2.65      1.42
    4    4    0      2.20     -1.71
   -3    4    1      0.76     -2.25
   -2    4    2      0.97     23.09
   -1    4    3      9.01     21.51
    0    4    4     -5.72      1.71
    1    4    5      0.25     12.67
    2    4    6      2.85      3.31
    3    4    7     -2.95      4.51
    4    4    8      3.34      1.88
    5    4    9      3.03      4.61
    6    4   10     -1.49      7.13
    7    4   11     -0.29     -4.01
    8    4   12      0.43     -1.13
    9    4   13      0.11     -1.80
   10    4   14      1.84     -3.00
   11    4   15      0.93      1.05
   12    5    8     -1.69      0.13
   11    5    7     -0.68      2.58
   10    5    6      2.67     -2.16
    9    5    5      1.31     -1.79
    8    5    4     -1.89      4.19
    7    5    3      0.21      0.83
    6    5    2      1.33      3.86
    5    5    1      1.86     -0.69
    4    5    0      0.78     -6.82
   -3    5    1      1.52     -2.05
   -2    5    2    -22.60      2.02
   -1    5    3     -3.87     16.15
    0    5    4      3.35    -12.52
    1    5    5     -0.64     -6.71
    2    5    6      4.42      4.32
    3    5    7      2.92      4.72
    4    5    8     -0.84      6.15
    5    5    9      1.49     -5.59
    6    5   10      0.16     -0.37
    7    5   11      1.32     -0.53
    8    5   12      0.19     -4.08
    9    5   13      0.46      3.71
   10    5   14     -1.12      0.69
   11    5   15      1.01      1.03
   12    6    8      0.21      3.38
   11    6    7      0.05      1.16
   10    6    6     -2.09     -3.43
    9    6    5     -0.28      1.19
    8    6    4      1.86     -3.36
    7    6    3     -0.84     -1.47
    6    6    2     -2.10      3.59
    5    6    1      0.32     -0.40
    4    6    0     -1.87      4.16
   -3    6    1      3.45     -3.97
   -2    6    2     -2.15    -21.32
   -1    6    3     -0.23     -4.44
    0    6    4     23.97     -2.04
    1    6    5      0.36     -7.21
    2    6    6     -2.08      1.83
    3    6    7      4.69     -5.32
    4    6    8      2.32     -1.23
    5    6    9      0.06     -4.21
    6    6   10      0.02     -7.22
    7    6   11      2.43      4.20
    8    6   12     -3.19      1.05
    9    6   13     -1.78      0.13
   10    6   14     -1.55      1.79
   11    6   15     -1.15     -1.03
   12    7    8      2.28      0.32
   11    7    7     -1.80     -0.62
   10    7    6     -3.16      1.38
    9    7    5     -1.06     -0.21
    8    7    4      0.62     -4.90
    7    7    3      2.95      1.01
    6    7    2      0.03     -4.21
    5    7    1     -1.11     -1.84
    4    7    0     -0.86      6.48
   -3    7    1      5.67      5.92
   -2    7    2     21.56     -2.03
   -1    7    3     -2.81      6.83
    0    7    4     -0.97     10.50
    1    7    5      3.98     -5.79
    2    7    6     -2.79     -2.28
    3    7    7      0.89     -3.47
    4    7    8      1.02     -8.52
    5    7    9      1.12      4.91
    6    7   10     -3.11      1.07
    7    7   11     -4.01     -0.63
    8    7   12      1.71      1.72
    9    7   13     -0.59     -1.52
   10    7   14      2.11     -1.42
   11    7   15      0.22      0.63
   12    8    8      0.72     -2.93
   11    8    7     -0.10      1.12
   10    8    6      1.69      3.39
    9    8    5     -2.50     -2.83
    8    8    4     -1.31      2.58
    7    8    3      0.59      2.62
    6    8    2      0.66     -2.77
    5    8    1      3.86      0.72
    4    8    0      0.84     -4.04
   -3    8    1     -6.47     10.22
   -2    8    2     -0.22     16.05
   -1    8    3     -6.01    -12.44
    0    8    4    -19.00      3.09
    1    8    5     -0.69     -1.43
    2    8    6      0.51     -8.92
    3    8    7     -1.28      4.93
    4    8    8     -6.70      0.10
    5    8    9     -4.01      1.41
    6    8   10      1.36      5.16
    7    8   11     -2.78     -1.60
    8    8   12      4.05     -0.03
    9    8   13      2.18      1.11
   10    8   14      0.20     -0.58
   11    8   15      0.12      0.71
   12    9    8     -1.46     -0.10
   11    9    7      3.63      0.09
   10    9    6      1.63     -0.10
    9    9    5     -0.75      2.47
    8    9    4      1.20      4.48
    7    9    3     -5.33     -1.94
    6    9    2     -2.16      2.68
    5    9    1     -0.19      2.52
    4    9    0      0.66     -3.24
   -3    9    1    -12.05     -9.25
   -2    9    2     -3.89      1.66
   -1    9    3     10.12    -19.21
    0    9    4     -0.37    -12.07
    1    9    5     -2.02     12.05
    2    9    6     -1.68     -1.51
    3    9    7     -6.19     -0.09
    4    9    8     -0.29      7.12
    5    9    9     -3.79     -1.79
    6    9   10      4.80     -0.82
    7    9   11      4.85      0.99
    8    9   12     -1.84      0.40
    9    9   13      1.25     -0.88
   10    9   14     -1.81      0.29
   11    9   15     -1.53     -1.94
   12   10    8     -1.05      0.52
   11   10    7      0.46     -2.37
   10   10    6     -0.16     -0.97
    9   10    5      5.35      2.77
    8   10    4      0.16     -1.13
    7   10    3     -0.40     -1.44
    6   10    2      2.06      1.44
    5   10    1     -7.78     -2.19
    4   10    0      2.49      0.96
   -3   10    1      9.02     -9.53
   -2   10    2      3.68     -6.31
   -1   10    3     12.89     17.58
    0   10    4      0.81     -4.25
    1   10    5     -3.21      5.51
    2   10    6      1.45      9.70
    3   10    7     -4.80     -3.54
    4   10    8      7.45      0.99
    5   10    9      7.34      2.27
    6   10   10     -1.70     -0.94
    7   10   11      2.35     -1.85
    8   10   12     -3.00     -1.09
    9   10   13     -1.41     -1.54
   10   10   14      1.37     -0.27
   11   10   15      0.73     -0.37
   12   11    8      0.60     -0.57
   11   11    7     -3.00     -0.73
   10   11    6      1.20     -1.16
    9   11    5      2.52     -3.46
    8   11    4     -1.71     -1.50
    7   11    3      6.62      1.36
    6   11    2      2.83      0.44
    5   11    1      0.31     -0.87
    4   11    0      0.62     -3.49
   -3   11    1     13.71      8.97
   -2   11    2    -14.05     -1.81
   -1   11    3    -14.10     12.48
    0   11    4      1.37      8.98
    1   11    5     -6.34     -9.15
    2   11    6      6.00      3.60
    3   11    7      8.78      3.43
    4   11    8     -1.64     -0.96
    5   11    9      5.52     -2.04
    6   11   10     -3.96     -0.85
    7   11   11     -3.68     -1.25
    8   11   12      0.78     -2.04
    9   11   13     -2.27      1.87
   10   11   14      0.72      1.39
   11   11   15      1.59      2.21
   12   12    8      0.15      2.13
   11   12    7     -0.68      2.24
   10   12    6     -0.85     -2.46
    9   12    5     -6.16     -1.51
    8   12    4      1.07     -1.00
    7   12    3      0.73     -1.55
    6   12    2     -3.47      1.28
    5   12    1      7.90      2.65
    4   12    0     -6.67      3.07
   -3   12    1     -7.83      2.39
   -2   12    2     -2.51     -6.98
   -1   12    3    -17.42    -11.10
    0   12    4     13.41      3.52
    1   12    5      7.94     -2.66
    2   12    6     -3.67     -1.71
    3   12    7      8.13      0.31
    4   12    8     -4.56     -1.92
    5   12    9     -7.34     -4.33
    6   12   10      1.44     -4.13
    7   12   11     -1.88      3.99
    8   12   12      1.07      1.30
    9   12   13     -0.02      1.32
   10   12   14     -2.45      0.67
   11   12   15     -0.85     -0.30
   12   13    8     -0.24      0.84
   11   13    7      0.17      0.56
   10   13    6     -3.85      1.99
    9   13    5     -2.83      2.54
    8   13    4      0.38     -3.11
    7   13    3     -5.72     -0.18
    6   13    2     -1.01     -3.43
    5   13    1      0.39     -1.17
    4   13    0     -2.46     10.40
   -3   13    1     -8.96     -3.20
   -2   13    2     19.85      1.20
   -1   13    3     10.34      1.38
    0   13    4     -3.33      1.68
    1   13    5     12.81      0.25
    2   13    6     -7.57     -2.72
    3   13    7     -6.29     -4.35
    4   13    8      3.35     -6.99
    5   13    9     -5.33      4.49
    6   13   10      0.67      2.40
    7   13   11      0.60      1.54
    8   13   12     -0.10      2.89
    9   13   13      2.40     -2.20
   10   13   14      0.77     -1.58
   11   13   15     -0.41     -1.38
   12   14    8      1.24     -2.84
   11   14    7      1.00     -1.13
   10   14    6      1.23      4.45
    9   14    5      3.50     -0.02
    8   14    4     -2.29      2.95
    7   14    3     -1.00      3.14
    6   14    2      2.19     -4.90
    5   14    1     -2.59     -0.74
    4   14    0      8.48     -5.53
   -3   14    1      1.87      4.81
   -2   14    2     -2.27     17.03
   -1   14    3     14.98     -0.62
    0   14    4    -14.72      0.00
    1   14    5     -7.76     -3.19
    2   14    6      4.51     -8.63
    3   14    7     -6.42      4.41
    4   14    8      0.05      2.01
    5   14    9      2.78      3.27
    6   14   10     -0.91      7.26
    7   14   11      1.45     -4.20
    8   14   12      1.20     -0.24
    9   14   13      1.06     -0.49
   10   14   14      2.00     -0.45
   11   14   15      0.40      1.12
   12   15    8     -0.11     -0.44
   11   15    7      2.53      1.00
   10   15    6      4.72     -1.38
    9   15    5      1.91      0.23
    8   15    4      1.36      6.40
    7   15    3      2.28     -0.56
    6   15    2     -1.78      4.45
    5   15    1     -0.13      1.31
    4   15    0      3.06    -12.57
   -3   15    1      0.21     -5.58
   -2   15    2    -13.58      1.30
   -1   15    3     -2.10     -9.39
    0   15    4      3.77    -13.45
    1   15    5    -11.08      8.27
    2   15    6      4.38      0.22
    3   15    7      0.23      3.22
    4   15    8     -3.15     11.90
    5   15    9      2.63     -4.45
    6   15   10      3.15     -1.52
    7   15   11      2.74     -1.11
    8   15   12     -0.29     -2.69
    9   15   13     -1.25      2.36
   10   15   14     -2.21     -0.09
   12   16    8     -1.74      1.08
   11   16    7     -1.18     -0.75
   10   16    6     -1.35     -4.22
    9   16    5      1.18      1.07
    8   16    4      2.69     -3.33
    7   16    3      0.21     -1.28
    6   16    2      0.05      6.93
    5   16    1     -5.27     -2.77
    4   16    0     -5.89      4.74
   -3   16    1      4.97     -8.09
   -2   16    2      4.91    -18.90
   -1   16    3     -5.62      9.60
    0   16    4      5.41     -4.60
    1   16    5      1.87      6.84
    2   16    6     -3.09     14.12
    3   16    7      1.15     -7.42
    4   16    8      3.68     -0.40
    5   16    9      3.57     -0.08
    6   16   10     -0.24     -6.38
    7   16   11     -0.47      2.50
    8   16   12     -3.31     -1.49
    9   16   13     -0.86     -0.49
   10   16   14      0.06      0.17
   12   17    8      0.55      0.02
   11   17    7     -2.89     -2.21
   10   17    6     -2.76     -0.84
    9   17    5     -0.27     -3.39
    8   17    4     -1.59     -6.23
    7   17    3      2.42      0.93
    6   17    2      2.77     -3.42
    5   17    1     -2.04      0.41
    4   17    0     -1.93      8.19
   -3   17    1      8.26     11.80
   -2   17    2      1.86     -4.04
   -1   17    3     -4.90      9.71
    0   17    4     -2.19     19.32
    1   17    5      1.89    -10.29
    2   17    6      2.76      2.29
    3   17    7      5.89     -1.07
    4   17    8      1.16    -10.44
    5   17    9      1.96      2.33
    6   17   10     -4.96     -1.61
    7   17   11     -3.97     -0.07
    8   17   12      1.04      1.69
    9   17   13     -0.63     -1.40
   10   17   14      2.39      1.71
   11   18    7      0.29      2.43
   10   18    6      0.66      2.55
    9   18    5     -4.71     -1.23
    8   18    4     -1.40      1.94
    7   18    3      1.62     -2.03
    6   18    2     -1.07     -4.98
    5   18    1     10.47      5.80
    4   18    0     -0.35     -1.51
   -3   18    1     -8.91      7.07
   -2   18    2     -3.76     13.17
   -1   18    3     -6.76    -11.17
    0   18    4      6.05      7.05
    1   18    5      5.79     -4.94
    2   18    6      1.06    -12.15
    3   18    7      5.34      6.13
    4   18    8     -5.14     -2.10
    5   18    9     -6.83     -2.85
    6   18   10      1.79      2.14
    7   18   11     -1.42      0.51
    8   18   12      4.21      2.49
    9   18   13     -0.09      0.75
   10   18   14     -1.76     -0.49
   11   19    7      1.10      1.54
   10   19    6     -0.80      2.74
    9   19    5     -1.70      4.44
    8   19    4      0.29      2.74
    7   19    3     -6.28     -1.55
    6   19    2     -0.78      1.63
    5   19    1      4.48     -1.72
    4   19    0     -0.13      0.47
   -3   19    1    -12.88    -11.81
   -2   19    2      8.77      4.60
   -1   19    3      9.15     -4.92
    0   19    4      1.27    -15.40
    1   19    5      9.62      5.77
    2   19    6     -8.93     -3.57
    3   19    7     -9.00     -2.00
    4   19    8      1.26      3.15
    5   19    9     -6.11      0.61
    6   19   10      3.76      3.78
    7   19   11      2.31      1.11
    8   19   12     -1.55     -0.27
    9   19   13      2.04     -0.74
   10   19   14     -1.05     -1.21
   11   20    7      1.28     -2.32
   10   20    6      0.97     -0.30
    9   20    5      5.17      0.84
    8   20    4     -1.00      0.13
    7   20    3     -2.86      3.34
    6   20    2      1.09     -0.79
    5   20    1    -10.24     -6.16
    4   20    0      6.87     -1.26
   -3   20    1      8.73     -2.52
   -2   20    2      0.63     -2.49
   -1   20    3     16.38      6.81
    0   20    4    -11.71     -5.37
    1   20    5    -10.29     -1.93
    2   20    6      0.85      3.55
    3   20    7    -10.10     -1.69
    4   20    8      4.08      3.02
    5   20    9      4.75      3.74
    6   20   10     -2.52      2.40
    7   20   11      3.22     -3.29
    8   20   12     -3.20     -1.90
    9   20   13      0.41     -0.34
   10   20   14      1.30      0.92
   11   21    7      0.72      0.03
   10   21    6      3.10     -2.46
    9   21    5      2.95     -2.68
    8   21    4      0.67      2.11
    7   21    3      7.18      2.04
    6   21    2     -2.86      0.38
    5   21    1     -4.16      1.27
    4   21    0      2.89     -9.15
   -3   21    1     11.98      6.35
   -2   21    2    -13.30     -2.50
   -1   21    3    -10.23     -2.66
    0   21    4     -0.50      2.19
    1   21    5    -16.47      0.24
    2   21    6      9.31      2.72
    3   21    7      7.66      5.06
    4   21    8     -3.04      5.58
    5   21    9      7.17     -3.14
    6   21   10     -0.67     -2.51
    7   21   11      0.69     -1.54
    8   21   12      1.00     -1.08
    9   21   13     -1.82      2.64
   10   21   14     -0.19     -0.63
   11   22    7     -1.78      0.63
   10   22    6     -2.12     -1.73
    9   22    5     -2.94     -0.51
    8   22    4      3.16     -1.68
    7   22    3      2.01     -1.79
    6   22    2     -1.51      7.12
    5   22    1      5.72      2.68
    4   22    0    -10.02      1.93
   -3   22    1     -4.76     -2.72
   -2   22    2      3.36     -9.05
   -1   22    3    -17.62     -0.48
    0   22    4      9.19      0.71
    1   22    5      8.71      8.24
    2   22    6     -3.56      7.78
    3   22    7      9.72     -3.15
    4   22    8     -1.12     -1.07
    5   22    9     -0.03     -2.56
    6   22   10      1.47     -4.41
    7   22   11     -3.46      4.16
    8   22   12      0.64      0.43
    9   22   13      0.11      0.32
   10   22   14      0.49     -0.58
   11   23    7     -1.20     -0.66
   10   23    6     -3.01      0.61
    9   23    5     -2.53      0.05
    8   23    4     -0.36     -5.63
    7   23    3     -3.95     -0.96
    6   23    2      5.57     -2.71
    5   23    1      0.23      0.11
    4   23    0     -5.63     13.64
   -3   23    1     -6.08      1.31
   -2   23    2     10.30     -1.18
   -1   23    3      6.68      8.08
    0   23    4     -2.47     12.90
    1   23    5     13.85     -4.59
    2   23    6     -3.79     -0.21
    3   23    7     -2.62     -5.68
    4   23    8      3.43    -10.64
    5   23    9     -4.44      4.12
    6   23   10     -2.41     -1.25
    7   23   11     -2.84      1.60
    8   23   12      0.18      1.57
    9   23   13      0.58     -3.19
   10   23   14      0.34      1.09
   11   24    7      0.84      0.73
   10   24    6      1.67      2.57
    9   24    5     -0.30      0.05
    8   24    4     -4.04      1.95
    7   24    3      0.62     -1.02
    6   24    2      2.03     -9.75
    5   24    1      0.39      3.65
    4   24    0      8.54     -1.63
   -3   24    1     -0.93      4.88
   -2   24    2     -6.09     15.84
   -1   24    3      9.43     -5.28
    0   24    4     -2.02      3.69
    1   24    5     -1.89     -8.51
    2   24    6      5.75    -15.54
    3   24    7     -3.62      6.28
    4   24    8     -2.64     -2.13
    5   24    9     -2.98      0.51
    6   24   10      0.57      3.80
    7   24   11      1.94     -2.60
    8   24   12      2.22      1.01
    9   24   13     -0.26     -0.93
   10   24   14     -1.48     -0.40
   11   25    7      0.72      0.28
   10   25    6      1.88      1.09
    9   25    5      0.69      1.77
    8   25    4     -0.19      5.89
    7   25    3     -1.95     -1.94
    6   25    2     -5.05      4.45
    5   25    1      4.65     -1.30
    4   25    0      5.93    -11.99
   -3   25    1     -2.36     -7.82
   -2   25    2     -3.28      4.21
   -1   25    3      0.37     -7.04
    0   25    4      5.32    -19.74
    1   25    5     -3.50      7.14
    2   25    6     -3.67     -2.36
    3   25    7     -3.49      2.62
    4   25    8     -2.17      9.86
    5   25    9     -0.66     -2.89
    6   25   10      4.04      4.30
    7   25   11      3.06     -1.28
    8   25   12     -0.79     -1.00
    9   25   13     -0.03      2.20
   10   25   14     -0.34      0.09
   11   26    7      0.16     -0.99
   10   26    6     -0.36     -2.00
    9   26    5      2.66      1.00
    8   26    4      2.72     -0.97
    7   26    3     -3.23      3.16
    6   26    2     -1.30      6.59
    5   26    1     -5.83     -9.25
    4   26    0     -3.42      1.56
   -3   26    1      5.43     -3.70
   -2   26    2      4.73    -14.51
   -1   26    3      2.98      8.36
    0   26    4     -4.84     -5.56
    1   26    5     -6.09      3.30
    2   26    6     -4.59     15.06
    3   26    7     -4.46     -6.10
    4   26    8      5.60      3.87
    5   26    9      2.93      1.28
    6   26   10     -1.70     -2.17
    7   26   11      0.52     -0.05
    8   26   12     -3.63     -2.30
    9   26   13     -0.36      1.01
   10   27    6     -0.58     -1.80
    9   27    5      1.49     -2.69
    8   27    4      0.15     -2.98
    7   27    3      6.69      4.26
    6   27    2      0.89     -4.20
    5   27    1     -7.10      1.88
    4   27    0     -2.61      5.41
   -3   27    1      9.52     10.67
   -2   27    2     -3.09     -4.04
   -1   27    3     -6.50      1.69
    0   27    4     -4.14     14.21
    1   27    5     -7.83     -7.28
    2   27    6      8.59      3.79
    3   27    7      7.46      2.39
    4   27    8     -0.04     -4.60
    5   27    9      5.56      0.26
    6   27   10     -3.95     -4.28
    7   27   11     -1.77      0.21
    8   27   12      0.38      0.03
    9   27   13      0.18     -0.36
   10   28    6     -0.57      0.72
    9   28    5     -3.13     -1.90
    8   28    4      0.64     -0.19
    7   28    3      3.93     -3.20
    6   28    2     -0.71      0.46
    5   28    1      8.68     10.12
    4   28    0     -3.31     -1.36
   -3   28    1     -7.27      1.52
   -2   28    2     -0.29      6.20
   -1   28    3    -12.12     -6.86
    0   28    4      8.66      4.86
    1   28    5     10.46      2.88
    2   28    6      0.45     -6.66
    3   28    7      9.78      2.35
    4   28    8     -5.92     -3.03
    5   28    9     -1.62     -2.60
    6   28   10      1.32      0.31
    7   28   11     -2.74      1.69
    8   28   12      2.69      2.86
    9   28   13      0.69     -0.11
   10   29    6     -0.98      1.38
    9   29    5     -2.84      2.39
    8   29    4      0.02     -1.23
    7   29    3     -7.35     -3.66
    6   29    2      4.14      2.00
    5   29    1      5.94     -1.20
    4   29    0     -1.93      3.09
   -3   29    1    -11.48     -8.48
   -2   29    2      6.77      0.54
   -1   29    3      8.06      2.95
    0   29    4     -0.52     -0.78
    1   29    5     13.74      4.39
    2   29    6     -8.49     -3.38
    3   29    7     -7.11     -6.19
    4   29    8      2.14     -2.01
    5   29    9     -7.53      2.29
    6   29   10      2.80      1.69
    7   29   11      0.18      1.53
    8   29   12      0.20      0.79
    9   29   13      0.21     -0.90
   10   30    6      0.75      0.57
    9   30    5      2.09      1.48
    8   30    4     -3.67      0.64
    7   30    3     -2.19      0.94
    6   30    2      2.65     -6.86
    5   30    1     -7.50     -5.50
    4   30    0      8.24      0.51
   -3   30    1      6.13      0.87
   -2   30    2     -3.33      4.68
   -1   30    3     13.00      1.51
    0   30    4     -8.67     -2.59
    1   30    5     -8.41     -6.86
    2   30    6      3.74     -4.51
    3   30    7    -10.02      2.53
    4   30    8      2.81      0.45
    5   30    9      0.55      3.41
    6   30   10     -0.76      1.85
    7   30   11      3.40     -1.88
    8   30   12     -0.67     -1.91
    9   30   13     -0.12     -0.67
   10   31    6      1.92     -0.20
    9   31    5      2.37     -0.65
    8   31    4     -0.06      4.42
    7   31    3      4.22      0.89
    6   31    2     -6.15      0.66
    5   31    1     -2.12     -0.99
    4   31    0      4.55     -9.90
   -3   31    1      6.86      2.20
   -2   31    2     -7.05      3.01
   -1   31    3     -4.37     -4.91
    0   31    4      5.42    -11.45
    1   31    5    -11.38      0.36
    2   31    6      4.10      0.90
    3   31    7      3.10      6.45
    4   31    8     -3.33      6.55
    5   31    9      5.46     -4.02
    6   31   10     -0.86      0.99
    7   31   11      0.91     -2.88
    8   31   12      0.00     -1.32
    9   31   13     -0.92      0.91
   10   32    6     -0.44     -1.38
    9   32    5     -0.36      0.06
    8   32    4      3.91     -0.67
    7   32    3     -0.75      1.84
    6   32    2     -3.63      9.12
    5   32    1      2.52     -1.12
    4   32    0     -7.86      0.69
   -3   32    1     -1.83     -3.27
   -2   32    2      4.40    -12.01
   -1   32    3     -5.89      4.54
    0   32    4      4.89     -0.26
    1   32    5      1.34      7.15
    2   32    6     -6.11     11.64
    3   32    7      5.86     -5.27
    4   32    8      2.19      2.38
    5   32    9      0.35     -2.93
    6   32   10      0.81     -3.50
    7   32   11     -2.22      1.95
    8   32   12     -0.69      0.12
   10   33    6     -1.19     -0.65
    9   33    5     -0.43     -1.08
    8   33    4      0.39     -5.01
    7   33    3      0.36      1.65
    6   33    2      4.09     -2.13
    5   33    1     -2.48      2.85
    4   33    0     -4.62     11.48
   -3   33    1      1.28      4.39
   -2   33    2      3.46     -3.63
   -1   33    3     -2.16      4.21
    0   33    4     -7.85     14.82
    1   33    5      3.02     -5.23
    2   33    6      1.36      2.32
    3   33    7      1.26     -3.07
    4   33    8      2.93     -7.34
    5   33    9     -1.15      4.37
    6   33   10     -2.03     -2.18
    7   33   11     -1.42      2.55
    8   33   12     -0.60      1.42
    9   34    5     -1.35     -1.39
    8   34    4     -1.72      0.62
    7   34    3      3.10     -2.77
    6   34    2      3.59     -6.83
    5   34    1      3.76      5.42
    4   34    0      2.75     -1.57
   -3   34    1     -3.78      3.67
   -2   34    2     -3.49     11.06
   -1   34    3     -3.64     -8.25
    0   34    4      1.29      2.69
    1   34    5      5.58     -3.04
    2   34    6      5.79    -11.14
    3   34    7      0.23      4.90
    4   34    8     -5.78     -4.09
    5   34    9     -1.09      0.65
    6   34   10     -0.59      3.57
    7   34   11      0.39     -2.09
    8   34   12      1.32      0.97
    9   35    5     -1.18      1.22
    8   35    4     -0.70      2.89
    7   35    3     -3.90     -3.02
    6   35    2     -0.38      1.87
    5   35    1      5.83     -2.12
    4   35    0      3.03     -6.49
   -3   35    1     -7.60     -7.21
   -2   35    2      2.08      1.91
   -1   35    3      7.21     -1.11
    0   35    4      5.70     -8.71
    1   35    5      5.26      8.23
    2   35    6     -4.88     -4.04
    3   35    7     -3.27     -1.64
    4   35    8     -1.07      5.35
    5   35    9     -2.61     -2.49
    6   35   10      4.49      2.17
    7   35   11      1.39     -0.45
    8   35   12      0.52     -1.03
    9   36    5      2.07      1.67
    8   36    4     -0.69     -0.20
    7   36    3     -4.11      1.47
    6   36    2     -2.35      1.75
    5   36    1     -7.74     -6.06
    4   36    0      2.31      1.27
   -3   36    1      6.69     -1.28
   -2   36    2      0.92     -2.89
   -1   36    3      9.23      7.96
    0   36    4     -6.55     -3.96
    1   36    5     -7.85     -3.34
    2   36    6     -2.24      5.07
    3   36    7     -5.48     -2.85
    4   36    8      5.49      3.57
    5   36    9      1.11      2.23
    6   36   10     -0.40     -2.22
    7   36   11      1.08      0.98
    8   36   12     -1.61     -1.09
    9   37    5      1.30     -0.35
    8   37    4      0.08      0.43
    7   37    3      4.66      3.36
    6   37    2     -2.20     -0.81
    5   37    1     -6.22     -0.73
    4   37    0     -0.42     -2.06
   -3   37    1      8.52      5.55
   -2   37    2     -5.89     -0.26
   -1   37    3     -7.67     -2.56
    0   37    4      0.54     -0.91
    1   37    5     -8.95     -6.91
    2   37    6      5.17      3.60
    3   37    7      3.09      4.87
    4   37    8     -0.91     -2.30
    5   37    9      4.41     -0.69
    6   37   10     -4.21     -1.29
    7   37   11     -0.89     -1.69
    8   38    4      1.96     -0.21
    7   38    3      3.58      0.42
    6   38    2     -0.14      3.68
    5   38    1      6.96      4.34
    4   38    0     -4.02      0.52
   -3   38    1     -4.92     -1.23
   -2   38    2      2.66     -6.22
   -1   38    3     -8.81     -3.83
    0   38    4      7.61      3.60
    1   38    5      5.07      7.15
    2   38    6     -3.09      1.97
    3   38    7      7.77      0.91
    4   38    8     -2.14     -0.91
    5   38    9     -0.62     -3.69
    6   38   10      1.14      0.51
    7   38   11     -2.00      1.06
    8   39    4      1.05     -2.69
    7   39    3     -2.64     -2.34
    6   39    2      2.71      0.23
    5   39    1      3.31      2.70
    4   39    0     -2.56      8.44
   -3   39    1     -4.15     -1.50
   -2   39    2      6.43     -0.14
   -1   39    3      3.72      4.28
    0   39    4     -6.43      8.09
    1   39    5      8.17      1.29
    2   39    6     -2.55     -1.88
    3   39    7     -1.64     -5.12
    4   39    8      2.23     -0.96
    5   39    9     -3.96      2.42
    6   39   10      1.36     -0.46
    7   39   11      0.44      2.07
    8   40    4     -1.98     -0.03
    7   40    3     -1.28     -1.13
    6   40    2      2.59     -6.63
    5   40    1     -2.18     -1.69
    4   40    0      3.44     -2.36
   -3   40    1      0.65      1.53
   -2   40    2     -5.07     10.37
   -1   40    3      4.36     -1.99
    0   40    4     -4.16     -1.14
    1   40    5      0.26     -5.43
    2   40    6      6.62     -6.60
    3   40    7     -6.08      0.39
    4   40    8     -1.10     -1.97
    5   40    9      0.60      2.98
    6   40   10     -0.96      0.76
    7   40   11      1.92     -1.95
    8   41    4     -1.24      2.61
    7   41    3     -0.18      0.13
    6   41    2     -1.88     -0.14
    5   41    1      1.04     -1.85
    4   41    0      4.37     -8.68
   -3   41    1     -1.98     -3.15
   -2   41    2     -4.46     -0.33
   -1   41    3      2.08     -3.57
    0   41    4      7.67    -10.38
    1   41    5     -4.48      4.54
    2   41    6     -0.99     -0.71
    3   41    7     -0.80      2.43
    4   41    8     -3.24      3.32
    5   41    9      1.73     -1.70
    6   41   10      1.20      1.83
    7   42    3     -1.58      0.51
    6   42    2     -2.95      5.47
    5   42    1     -2.88     -0.97
    4   42    0     -2.30      2.26
   -3   42    1      2.72     -0.47
   -2   42    2      4.37     -7.93
   -1   42    3      1.35      6.54
    0   42    4     -0.86     -2.69
    1   42    5     -4.68      0.29
    2   42    6     -5.64      7.07
    3   42    7      1.62     -1.53
    4   42    8      2.04      2.81
    5   42    9     -1.20     -1.03
    6   42   10      0.46     -1.20
    7   43    3      1.69      1.66
    6   43    2      1.03     -0.13
    5   43    1     -3.61     -0.47
    4   43    0     -3.53      3.81
   -3   43    1      5.28      6.61
   -2   43    2      0.52      0.61
   -1   43    3     -6.20      1.53
    0   43    4     -4.31      7.21
    1   43    5     -1.02     -6.60
    2   43    6      2.70      3.55
    3   43    7      2.88      1.55
    4   43    8      3.56     -3.34
    5   43    9      0.41      0.34
    6   43   10     -1.89     -1.40
    7   44    3      2.52      0.16
    6   44    2      1.08     -1.77
    5   44    1      4.70      2.49
    4   44    0      0.61     -0.34
   -3   44    1     -3.62     -0.41
   -2   44    2     -0.90      1.62
   -1   44    3     -5.45     -7.55
    0   44    4      4.27      4.96
    1   44    5      5.31      3.26
    2   44    6      1.01     -3.77
    3   44    7      2.28      2.44
    4   44    8     -1.15     -1.51
    5   44    9      1.50     -0.76
    6   45    2     -0.77      0.31
    5   45    1      3.00      1.56
    4   45    0      0.59      1.39
   -3   45    1     -4.14     -6.25
   -2   45    2      4.00     -0.02
   -1   45    3      5.91      1.03
    0   45    4     -0.55     -0.45
    1   45    5      5.67      4.59
    2   45    6     -1.88     -4.53
    3   45    7     -2.62     -3.73
    4   45    8     -2.20      1.57
    5   45    9     -0.93      0.22
    6   46    2      0.71     -0.98
    5   46    1     -3.08     -2.30
    4   46    0      1.16     -1.33
   -3   46    1      2.44      1.14
   -2   46    2     -2.79      3.71
   -1   46    3      5.57      4.53
    0   46    4     -4.99     -3.16
    1   46    5     -2.38     -2.67
    2   46    6      3.05     -0.26
    3   46    7     -3.22     -2.12
    4   46    8      0.06     -0.02
    5   46    9     -0.91      1.52
    5   47    1     -1.05     -0.75
    4   47    0      1.93     -3.15
   -3   47    1      1.13      1.93
   -2   47    2     -5.57     -0.94
   -1   47    3     -2.00     -3.18
    0   47    4      3.77     -4.86
    1   47    5     -6.19     -0.69
    2   47    6      0.57      2.61
    3   47    7      0.58      2.56
    4   47    8     -0.02     -0.14
    5   48    1      0.50      1.39
    4   48    0     -1.46      1.46
   -3   48    1     -0.50     -1.70
   -2   48    2      4.23     -4.84
   -1   48    3     -2.15      0.19
    0   48    4      3.56     -1.03
    1   48    5     -0.50      0.24
    2   48    6     -2.99      2.25
    3   48    7      2.08      0.63
    4   48    8      0.43      0.43
    4   49    0     -2.30      1.84
   -3   49    1      0.74      2.20
   -2   49    2      2.59      1.30
   -1   49    3     -1.44      3.55
    0   49    4     -3.87      5.12
    1   49    5      2.92     -2.53
    2   49    6     -0.28      0.16
    3   49    7      0.76     -0.12
    4   50    0      0.33     -0.51
   -3   50    1     -0.86      1.15
   -2   50    2     -3.29      2.62
   -1   50    3     -1.44     -2.85
    0   50    4     -1.12      3.38
    1   50    5      0.99      0.55
    2   50    6      0.07     -2.48
   -3   51    1     -0.92     -2.74
   -2   51    2      1.40     -1.10
   -1   51    3      1.88     -1.93
    0   51    4      1.82     -2.21
    1   51    5      0.54      3.23
    2   51    6      0.27     -1.28
   -2   52    2      1.69     -0.15
   -1   52    3      2.43      2.23
    0   52    4     -0.76     -2.41
   12    0    7      0.36      0.03
   11    0    6     -2.73     -0.03
   10    0    5      1.55      0.14
    9    0    4     -4.11      0.03
    8    0    3     -0.62     -0.14
    7    0    2      8.44     -0.32
    6    0    1     -3.13     -0.05
    5    0    0      4.09     -0.08
   -4    0    1    -13.34      0.12
   -3    0    2    -17.02      0.00
   -2    0    3      0.49      0.21
   -1    0    4     -5.95     -0.09
    0    0    5     -0.14      0.04
    1    0    6     -5.06     -0.35
    2    0    7    -14.46     -0.01
    3    0    8     -1.93     -0.11
    4    0    9    -10.81     -0.10
    5    0   10     -7.15      0.04
    6    0   11      4.34     -0.31
    7    0   12      0.99     -0.03
    8    0   13      0.89     -0.16
    9    0   14      4.51      0.88
   10    0   15     -1.24      0.36
   11    0   16      1.44      0.06
   12    1    7     -3.70      0.31
   11    1    6     -0.25     -0.36
   10    1    5      2.24     -0.20
    9    1    4     -3.67     -0.12
    8    1    3     -0.65     -2.79
    7    1    2     -6.20      0.60
    6    1    1      5.16      1.63
    5    1    0     10.07      2.26
   -4    1    1      8.21     -3.35
   -3    1    2     -1.93      4.01
   -2    1    3      5.72      2.15
   -1    1    4     11.83      1.22
    0    1    5      2.56      0.45
    1    1    6      0.19     -4.36
    2    1    7    -16.34      0.15
    3    1    8     -4.20     -0.80
    4    1    9     10.12     -0.90
    5    1   10     -0.24      3.24
    6    1   11      0.91      1.15
    7    1   12      5.97     -0.20
    8    1   13     -3.08      1.47
    9    1   14     -0.09     -1.31
   10    1   15     -0.12     -0.08
   11    1   16     -2.10     -0.05
   12    2    7     -0.60      1.59
   11    2    6      2.27     -3.24
   10    2    5     -1.20      0.66
    9    2    4      2.97      1.43
    8    2    3      1.12      0.07
    7    2    2     -6.08     -1.57
    6    2    1      2.55     -7.05
    5    2    0     -3.97      8.52
   -4    2    1      9.25      4.86
   -3    2    2     14.05      3.19
   -2    2    3     -2.83      5.66
   -1    2    4      5.14      5.05
    0    2    5     -0.67      3.92
    1    2    6      2.29     -2.44
    2    2    7     10.63      3.36
    3    2    8      1.04     14.07
    4    2    9      7.77      2.58
    5    2   10      6.66     -0.90
    6    2   11     -3.66      2.67
    7    2   12     -1.41     -1.27
    8    2   13      0.08     -3.19
    9    2   14     -2.50     -0.19
   10    2   15      1.09     -3.27
   11    2   16     -0.16      1.12
   12    3    7      1.55     -1.12
   11    3    6     -1.41      0.63
   10    3    5     -0.60      0.62
    9    3    4      3.51     -0.47
    8    3    3     -1.02      6.62
    7    3    2      3.02     -1.26
    6    3    1     -0.30     -3.06
    5    3    0     -3.84     -4.56
   -4    3    1     -5.07      9.11
   -3    3    2      4.08    -10.46
   -2    3    3     -5.86     -5.28
   -1    3    4    -13.34     -2.18
    0    3    5      3.89     -0.63
    1    3    6      0.78     12.73
    2    3    7      6.33      0.85
    3    3    8      5.20      1.76
    4    3    9     -4.72      2.98
    5    3   10     -0.17     -8.25
    6    3   11      0.07     -3.49
    7    3   12     -2.48      1.54
    8    3   13      1.66     -2.46
    9    3   14      1.01      2.61
   10    3   15     -0.40      0.62
   11    3   16      0.72      0.32
   12    4    7      0.69     -0.98
   11    4    6     -0.96      4.25
   10    4    5      0.66     -2.36
    9    4    4     -0.53     -1.48
    8    4    3     -1.96      0.47
    7    4    2      0.60      1.14
    6    4    1     -1.15      9.85
    5    4    0      2.42    -11.08
   -4    4    1     -0.09     -6.00
   -3    4    2     -7.56     -3.49
   -2    4    3      5.30    -12.71
   -1    4    4     -3.12     -1.24
    0    4    5      0.32     -4.08
    1    4    6      4.58      1.69
    2    4    7     -1.31     -2.84
    3    4    8      0.79    -19.35
    4    4    9     -0.17     -5.13
    5    4   10     -4.64      1.31
    6    4   11      0.56     -3.46
    7    4   12      1.17      2.50
    8    4   13     -1.07      4.30
    9    4   14     -0.80     -1.06
   10    4   15     -0.17      2.66
   11    4   16     -1.84     -1.26
   12    5    7      0.74      2.06
   11    5    6      2.03      0.21
   10    5    5     -1.64     -1.26
    9    5    4     -2.55      1.48
    8    5    3      1.93     -7.44
    7    5    2      1.39      0.96
    6    5    1     -5.40      1.46
    5    5    0     -3.69      2.09
   -4    5    1      0.40    -12.42
   -3    5    2     -3.70     12.99
   -2    5    3      3.23      8.66
   -1    5    4     13.90      1.54
    0    5    5     -5.16      2.39
    1    5    6     -0.13    -17.08
    2    5    7      7.84     -3.66
    3    5    8     -4.26     -1.73
    4    5    9     -3.05     -5.83
    5    5   10      0.39      8.45
    6    5   11     -1.19      5.02
    7    5   12     -1.39     -2.35
    8    5   13      1.16      1.74
    9    5   14     -0.74     -2.15
   10    5   15      1.17     -1.82
   11    5   16      0.70     -0.49
   12    6    7      0.51     -1.08
   11    6    6     -0.66     -2.47
   10    6    5     -0.52      4.28
    9    6    4     -1.56      0.48
    8    6    3      2.08     -1.42
    7    6    2      4.22      1.82
    6    6    1     -0.51     -7.21
    5    6    0      1.22      6.79
   -4    6    1     -7.70      4.27
   -3    6    2     -1.02      2.08
   -2    6    3     -2.94     20.08
   -1    6    4      0.53     -6.03
    0    6    5      4.55     -1.45
    1    6    6     -9.61      1.58
    2    6    7     -7.98     -2.49
    3    6    8     -1.59     12.87
    4    6    9     -7.47      6.91
    5    6   10      0.56     -0.94
    6    6   11      3.35      3.25
    7    6   12      0.49     -2.41
    8    6   13      1.49     -2.72
    9    6   14      2.57      1.84
   10    6   15     -0.54      0.05
   11    6   16      2.04      0.12
   12    7    7     -1.48     -2.15
   11    7    6     -0.30     -0.36
   10    7    5      2.90      2.04
    9    7    4     -0.28     -2.00
    8    7    3     -0.91      5.64
    7    7    2     -4.24      0.62
    6    7    1      6.88      1.02
    5    7    0      8.00      3.17
   -4    7    1      3.43     11.14
   -3    7    2     -0.91    -10.16
   -2    7    3      3.92    -12.12
   -1    7    4     -6.83     -0.69
    0    7    5     -2.27     -8.83
    1    7    6     -1.63     10.68
    2    7    7    -16.92      6.19
    3    7    8     -1.05     -0.02
    4    7    9      8.26      7.38
    5    7   10     -0.05     -3.30
    6    7   11      1.94     -5.04
    7    7   12      3.65      1.36
    8    7   13     -3.37     -1.13
    9    7   14     -0.51      0.05
   10    7   15     -1.73      2.33
   11    7   16     -1.18      0.16
   12    8    7     -2.21      1.95
   11    8    6      2.23     -0.26
   10    8    5      0.90     -4.56
    9    8    4      2.49      0.36
    8    8    3     -0.52      1.79
    7    8    2     -6.10     -4.73
    6    8    1      1.96      1.59
    5    8    0     -5.28      0.50
   -4    8    1      9.89     -1.98
   -3    8    2     11.67      0.20
   -2    8    3     -1.37    -21.80
   -1    8    4      2.73      5.51
    0    8    5    -10.97      8.60
    1    8    6      5.33     -4.58
    2    8    7     11.30      7.90
    3    8    8      0.62      0.33
    4    8    9     10.09     -6.35
    5    8   10      4.91      0.32
    6    8   11     -4.94     -2.65
    7    8   12     -2.07      0.40
    8    8   13     -1.27     -0.06
    9    8   14     -2.45     -1.83
   10    8   15      0.32     -1.71
   11    8   16     -0.46      1.07
   12    9    7      1.12      0.81
   11    9    6     -1.93     -1.21
   10    9    5     -2.39     -2.10
    9    9    4      4.24      1.57
    8    9    3     -0.81     -2.27
    7    9    2      4.37     -2.48
    6    9    1     -2.53     -2.05
    5    9    0     -8.21     -6.62
   -4    9    1     -5.38     -4.23
   -3    9    2      5.99      3.17
   -2    9    3    -10.70     11.28
   -1    9    4     -9.12     -2.31
    0    9    5      9.34     14.24
    1    9    6      1.18      4.34
    2    9    7     14.57     -5.76
    3    9    8      8.49      2.97
    4    9    9     -7.79     -5.37
    5    9   10     -0.82     -3.97
    6    9   11     -2.10      2.82
    7    9   12     -4.43      0.36
    8    9   13      3.31      0.89
    9    9   14      0.98      1.84
   10    9   15      1.15     -1.17
   11    9   16      0.85      0.73
   12   10    7      2.61     -0.73
   11   10    6     -3.15      1.79
   10   10    5     -0.96      2.06
    9   10    4     -2.69     -0.88
    8   10    3     -2.21     -0.77
    7   10    2      5.17      4.56
    6   10    1     -2.50      3.56
    5   10    0      6.97     -5.56
   -4   10    1     -5.95     -0.73
   -3   10    2    -20.07     -3.80
   -2   10    3      3.25     12.24
   -1   10    4     -5.88      3.83
    0   10    5     10.64     -9.90
    1   10    6      7.00      6.13
    2   10    7     -8.09     -7.18
    3   10    8      0.54    -10.96
    4   10    9     -5.78      2.58
    5   10   10     -9.15     -0.35
    6   10   11      3.11      1.35
    7   10   12      1.84      2.43
    8   10   13      0.51      2.09
    9   10   14      1.64      1.30
   10   10   15     -0.13      1.45
   11   10   16     -1.25     -1.11
   12   11    7     -0.92      1.13
   11   11    6      2.08      3.11
   10   11    5      0.64      1.14
    9   11    4     -6.55     -0.30
    8   11    3      1.61     -1.56
    7   11    2     -2.84      2.74
    6   11    1     -4.11      1.45
    5   11    0      5.44      5.12
   -4   11    1      5.88     -5.82
   -3   11    2     -7.20      3.89
   -2   11    3      8.97     -3.56
   -1   11    4     22.80      7.12
    0   11    5     -9.10     -9.95
    1   11    6      1.65    -16.50
    2   11    7     -3.08      1.86
    3   11    8    -12.73     -4.57
    4   11    9      2.82      0.31
    5   11   10      1.28      8.50
    6   11   11      0.99      1.44
    7   11   12      4.01     -0.90
    8   11   13     -1.90      0.08
    9   11   14     -0.21     -2.26
   10   11   15      0.63     -0.92
   11   11   16     -0.12     -1.37
   12   12    7     -1.12     -1.03
   11   12    6      2.82     -1.84
   10   12    5      0.05      1.94
    9   12    4      2.43      1.51
    8   12    3      3.79     -0.84
    7   12    2     -2.86     -1.15
    6   12    1      1.70     -6.42
    5   12    0     -4.83      5.61
   -4   12    1     -0.93      3.65
   -3   12    2     19.27      6.05
   -2   12    3     -2.94      4.53
   -1   12    4      7.12    -12.37
    0   12    5     -0.25      3.24
    1   12    6    -16.73     -4.99
    2   12    7      2.48      0.06
    3   12    8     -0.53     13.24
    4   12    9     -2.28      3.18
    5   12   10      9.20      0.76
    6   12   11      0.15      0.81
    7   12   12      0.17     -4.39
    8   12   13      0.71     -2.63
    9   12   14     -0.90      0.10
   10   12   15      0.79     -0.31
   12   13    7      1.08     -2.11
   11   13    6      0.26     -3.10
   10   13    5      1.66      0.19
    9   13    4      5.39     -1.24
    8   13    3     -1.22      4.66
    7   13    2      1.32     -0.88
    6   13    1      7.56     -0.56
    5   13    0     -0.84      0.14
   -4   13    1     -5.09     13.67
   -3   13    2      4.10     -6.92
   -2   13    3      1.36     -6.11
   -1   13    4    -23.10     -7.55
    0   13    5      2.90     -3.00
    1   13    6     -3.65     17.26
    2   13    7     -8.72      3.56
    3   13    8     10.53      2.78
    4   13    9      2.62      5.07
    5   13   10     -0.28     -7.33
    6   13   11      1.67     -5.38
    7   13   12     -2.20      0.52
    8   13   13      0.41     -1.77
    9   13   14     -0.91      1.85
   10   13   15     -2.43      2.17
   12   14    7     -1.12      1.40
   11   14    6     -1.53      1.20
   10   14    5      0.98     -4.79
    9   14    4     -1.13     -1.75
    8   14    3     -2.50      1.67
    7   14    2      0.43     -2.47
    6   14    1     -0.31      6.88
    5   14    0     -0.20     -2.13
   -4   14    1      5.28     -5.26
   -3   14    2     -8.63     -3.31
   -2   14    3      1.75    -17.70
   -1   14    4     -5.51     11.71
    0   14    5    -12.67      5.76
    1   14    6     15.48      0.79
    2   14    7      2.63      8.20
    3   14    8      0.08     -7.90
    4   14    9      8.31     -7.72
    5   14   10     -4.38     -0.27
    6   14   11     -2.47     -3.08
    7   14   12     -2.49      4.22
    8   14   13     -1.90      2.12
    9   14   14      0.34     -2.32
   10   14   15     -0.87     -0.54
   12   15    7     -0.84      1.41
   11   15    6     -2.86      0.64
   10   15    5     -3.61     -1.63
    9   15    4     -1.75      1.71
    8   15    3      0.40     -5.93
    7   15    2     -0.27     -1.52
    6   15    1     -5.78      0.28
    5   15    0     -4.38     -4.95
   -4   15    1      2.91    -14.95
   -3   15    2      0.83      5.10
   -2   15    3    -10.71     11.16
   -1   15    4     11.32      1.32
    0   15    5      4.66     15.71
    1   15    6      2.65     -7.53
    2   15    7     13.76     -7.70
    3   15    8     -2.85      1.19
    4   15    9     -5.00     -8.28
    5   15   10     -1.49      1.69
    6   15   11     -4.13      5.86
    7   15   12     -0.59     -0.70
    8   15   13      1.38      3.17
    9   15   14      1.48     -1.15
   10   15   15      2.73     -1.49
   12   16    7      2.21     -0.05
   11   16    6     -0.06      0.07
   10   16    5     -0.98      4.81
    9   16    4     -1.17      0.82
    8   16    3     -0.35     -1.57
    7   16    2      1.83      3.72
    6   16    1     -0.44     -5.35
    5   16    0      5.07     -0.95
   -4   16    1     -4.27      4.96
   -3   16    2     -5.12     -2.86
   -2   16    3      0.12     20.86
   -1   16    4      1.30     -2.06
    0   16    5     17.65    -10.50
    1   16    6     -4.13      3.68
    2   16    7     -5.96    -12.79
    3   16    8      0.12     -0.71
    4   16    9     -8.55      7.99
    5   16   10     -2.68     -1.55
    6   16   11      3.19      4.29
    7   16   12      3.23     -1.65
    8   16   13      2.16     -1.08
    9   16   14      0.24      3.44
   10   16   15     -0.73      0.40
   12   17    7      0.03      0.03
   11   17    6      3.10      2.25
   10   17    5      3.49      3.03
    9   17    4     -2.27     -0.47
    8   17    3      0.07      4.85
    7   17    2     -0.97      2.56
    6   17    1      1.15     -0.24
    5   17    0      8.61      6.46
   -4   17    1     -0.07      9.10
   -3   17    2     -4.82     -1.04
   -2   17    3     11.33    -10.40
   -1   17    4      4.44      5.51
    0   17    5     -8.24    -20.43
    1   17    6      0.99     -5.92
    2   17    7    -11.17      8.23
    3   17    8     -6.81     -4.45
    4   17    9      3.77      7.77
    5   17   10      1.87      4.16
    6   17   11      3.90     -2.29
    7   17   12      3.12      1.43
    8   17   13     -3.26     -3.34
    9   17   14     -0.94     -0.02
   10   17   15     -1.09     -0.25
   12   18    7     -1.26     -1.36
   11   18    6      1.63     -1.60
   10   18    5      0.36     -2.43
    9   18    4      2.86      0.68
    8   18    3      2.18      1.04
    7   18    2     -3.96     -2.99
    6   18    1      0.58      2.09
    5   18    0     -6.52      1.15
   -4   18    1      0.26     -3.22
   -3   18    2     15.07      7.45
   -2   18    3     -1.42    -14.48
   -1   18    4      4.22     -9.27
    0   18    5    -11.33      8.92
    1   18    6    -10.36     -5.87
    2   18    7      5.64     10.94
    3   18    8     -0.91      7.74
    4   18    9      3.56     -3.76
    5   18   10      7.63      3.21
    6   18   11     -2.91     -3.51
    7   18   12     -1.45     -1.86
    8   18   13     -1.23     -0.17
    9   18   14     -1.04     -1.77
   10   18   15      2.30      0.31
   12   19    7      0.44     -0.80
   11   19    6     -0.91     -2.93
   10   19    5     -0.86     -3.14
    9   19    4      4.88     -1.04
    8   19    3     -0.13     -1.68
    7   19    2      2.59     -1.62
    6   19    1      3.08     -0.40
    5   19    0    -10.21     -5.20
   -4   19    1     -2.46      0.65
   -3   19    2      6.00     -2.05
   -2   19    3     -4.09      5.87
   -1   19    4    -17.40     -7.90
    0   19    5      4.59     13.79
    1   19    6     -5.12     15.03
    2   19    7      3.58     -4.33
    3   19    8     13.80      5.51
    4   19    9     -1.10     -3.16
    5   19   10      0.04     -6.70
    6   19   11     -0.84     -2.34
    7   19   12     -4.08     -1.45
    8   19   13      3.83      1.82
    9   19   14     -0.26      1.23
   10   19   15     -0.92      1.04
   11   20    6     -2.53      1.94
   10   20    5     -0.35     -0.69
    9   20    4     -2.56     -1.54
    8   20    3     -2.30     -0.21
    7   20    2      5.19      1.67
    6   20    1     -1.58      2.33
    5   20    0      3.99      0.71
   -4   20    1      3.16      0.08
   -3   20    2    -17.67     -7.68
   -2   20    3      1.19      2.01
   -1   20    4     -7.93     13.78
    0   20    5     -1.56     -2.95
    1   20    6     19.37      6.10
    2   20    7     -1.66     -2.08
    3   20    8      2.36     -9.58
    4   20    9      3.08     -1.90
    5   20   10     -7.67     -2.65
    6   20   11      1.99      0.91
    7   20   12     -1.65      4.09
    8   20   13      0.05      1.31
    9   20   14      1.83     -1.29
   10   20   15     -1.79     -0.46
   11   21    6     -1.23      1.26
   10   21    5     -1.86      1.25
    9   21    4     -4.80      1.23
    8   21    3      0.50     -2.33
    7   21    2     -3.43     -0.64
    6   21    1     -5.01      1.74
    5   21    0      8.16      2.46
   -4   21    1      4.47     -9.18
   -3   21    2     -4.07      2.32
   -2   21    3     -5.54      0.52
   -1   21    4     21.77      6.46
    0   21    5      2.55      1.37
    1   21    6      6.47    -14.38
    2   21    7      5.58     -2.42
    3   21    8    -13.79     -4.18
    4   21    9     -0.74     -3.63
    5   21   10     -2.53      5.52
    6   21   11     -2.56      4.39
    7   21   12      2.98      0.45
    8   21   13     -2.46      0.61
    9   21   14      0.79     -1.88
   10   21   15      1.19     -0.53
   11   22    6      1.95     -0.60
   10   22    5      0.80      2.79
    9   22    4      0.71      1.68
    8   22    3      1.41     -1.01
    7   22    2     -4.06      0.26
    6   22    1      3.94     -6.43
    5   22    0      0.00     -2.20
   -4   22    1     -4.60      3.93
   -3   22    2     12.45      3.60
   -2   22    3     -0.75     10.73
   -1   22    4      6.57     -8.28
    0   22    5     12.89     -3.78
    1   22    6    -17.01     -4.44
    2   22    7     -2.31     -9.42
    3   22    8     -2.63      5.71
    4   22    9     -7.47      5.32
    5   22   10      3.72     -0.30
    6   22   11     -0.20      2.17
    7   22   12      3.80     -4.05
    8   22   13      0.72     -1.95
    9   22   14     -1.85      2.68
   10   22   15     -0.09     -0.09
   11   23    6      1.53      0.48
   10   23    5      2.44      1.11
    9   23    4      2.15     -0.56
    8   23    3     -1.49      5.01
    7   23    2      2.18      2.31
    6   23    1      3.72     -3.05
    5   23    0     -2.85      1.63
   -4   23    1     -5.83     12.64
   -3   23    2      0.23      0.15
   -2   23    3     11.54     -6.16
   -1   23    4    -14.42     -2.30
    0   23    5     -5.87    -15.35
    1   23    6     -3.65      5.24
    2   23    7    -11.92      8.39
    3   23    8      6.11      0.74
    4   23    9      1.51      8.82
    5   23   10      3.15     -2.17
    6   23   11      3.97     -3.01
    7   23   12     -0.62      0.62
    8   23   13      0.21     -2.18
    9   23   14     -0.52      2.10
   10   23   15      0.00      0.23
   11   24    6     -0.40     -0.89
   10   24    5     -0.59     -2.98
    9   24    4      1.01     -1.31
    8   24    3      0.17      2.17
    7   24    2      0.17     -2.84
    6   24    1     -5.55      8.15
    5   24    0     -2.51      1.59
   -4   24    1      3.61     -6.89
   -3   24    2     -2.47      2.90
   -2   24    3      1.11    -16.83
   -1   24    4     -0.76     -2.34
    0   24    5    -15.67      7.82
    1   24    6      4.91     -0.06
    2   24    7      3.25     15.72
    3   24    8      0.74      0.83
    4   24    9      7.54     -5.21
    5   24   10      1.10      3.22
    6   24   11     -2.06     -4.41
    7   24   12     -3.69      2.19
    8   24   13     -1.53      1.52
    9   24   14      0.78     -1.58
   11   25    6     -0.69     -0.84
   10   25    5     -1.49     -2.11
    9   25    4      1.13      0.27
    8   25    3      2.14     -4.83
    7   25    2      0.55     -1.41
    6   25    1      0.19      3.35
    5   25    0     -3.82     -6.10
   -4   25    1      5.71    -10.40
   -3   25    2      3.74     -2.90
   -2   25    3     -9.40      8.34
   -1   25    4     -0.08     -3.60
    0   25    5      3.46     18.91
    1   25    6     -0.85      5.20
    2   25    7     11.60     -9.98
    3   25    8      4.88      3.34
    4   25    9     -1.91     -9.35
    5   25   10     -1.09     -1.75
    6   25   11     -3.23      0.29
    7   25   12     -1.58     -1.11
    8   25   13      1.47      2.26
    9   25   14      0.58     -1.77
   11   26    6     -0.66      1.20
   10   26    5     -0.31      1.75
    9   26    4     -1.32      0.19
    8   26    3     -1.75     -2.26
    7   26    2      4.64      4.42
    6   26    1      3.74     -6.11
    5   26    0      2.69      1.04
   -4   26    1     -0.20      7.00
   -3   26    2     -7.19     -7.68
   -2   26    3     -1.29     13.40
   -1   26    4     -4.97      9.62
    0   26    5      8.77     -7.45
    1   26    6      8.92      5.60
    2   26    7     -1.82    -12.78
    3   26    8      1.83     -6.09
    4   26    9     -3.79      2.73
    5   26   10     -4.63     -3.74
    6   26   11      3.21      4.86
    7   26   12      1.50      0.42
    8   26   13      2.29      0.06
    9   26   14      0.65      0.08
   11   27    6     -0.02      0.49
   10   27    5      0.46      1.65
    9   27    4     -3.18     -0.35
    8   27    3     -1.30      2.27
    7   27    2     -2.73     -1.49
    6   27    1     -3.91     -1.89
    5   27    0      9.23      8.06
   -4   27    1     -3.29      4.18
   -3   27    2     -5.86      2.61
   -2   27    3      0.52     -6.74
   -1   27    4     12.35      7.61
    0   27    5      0.50    -11.33
    1   27    6      3.77    -10.07
    2   27    7     -4.83      5.97
    3   27    8    -12.74     -5.67
    4   27    9      1.86      4.91
    5   27   10     -2.02      4.57
    6   27   11      1.43      1.42
    7   27   12      2.86      1.42
    8   27   13     -1.83     -1.64
    9   27   14     -0.91      0.53
   10   28    5      0.82     -0.31
    9   28    4      0.56      1.26
    8   28    3      2.05      0.66
    7   28    2     -7.19     -3.42
    6   28    1      1.06      1.05
    5   28    0     -1.53     -3.72
   -4   28    1     -3.45     -3.92
   -3   28    2     12.67      7.26
   -2   28    3      0.55     -3.45
   -1   28    4      6.75     -9.06
    0   28    5      1.89      3.17
    1   28    6    -16.64     -8.33
    2   28    7      0.09      3.40
    3   28    8     -3.25      7.76
    4   28    9     -1.40      0.46
    5   28   10      6.32      2.02
    6   28   11     -2.39     -2.86
    7   28   12      1.28     -2.37
    8   28   13     -1.83     -1.62
    9   28   14     -1.43      0.02
   10   29    5      0.31     -0.50
    9   29    4      3.47      0.30
    8   29    3     -0.54      0.99
    7   29    2      3.25      3.54
    6   29    1      4.70     -1.08
    5   29    0    -10.75     -5.84
   -4   29    1     -0.81      3.41
   -3   29    2      4.50      0.90
   -2   29    3      7.44      2.75
   -1   29    4    -15.86     -6.65
    0   29    5     -1.70     -1.28
    1   29    6     -4.19      7.62
    2   29    7     -3.94      0.96
    3   29    8     13.26      4.91
    4   29    9     -1.04      2.02
    5   29   10      3.60     -5.01
    6   29   11      0.55     -1.87
    7   29   12     -3.11     -1.83
    8   29   13      1.33      0.76
    9   29   14      0.48      0.71
   10   30    5     -0.48     -0.72
    9   30    4      0.01     -1.77
    8   30    3     -0.93      1.61
    7   30    2      5.67      0.61
    6   30    1     -5.28      4.40
    5   30    0      0.22      4.45
   -4   30    1      4.52     -1.30
   -3   30    2    -11.94     -2.84
   -2   30    3      0.58     -7.08
   -1   30    4     -4.25      3.14
    0   30    5     -8.95      2.76
    1   30    6     14.78      6.67
    2   30    7      0.59      6.48
    3   30    8      3.03     -5.64
    4   30    9      5.52     -3.07
    5   30   10     -5.63      0.19
    6   30   11      0.68     -0.91
    7   30   12     -2.67      2.90
    8   30   13      0.00      1.93
    9   30   14      1.23      0.59
   10   31    5     -0.70     -0.72
    9   31    4     -2.16     -0.08
    8   31    3      1.88     -3.58
    7   31    2     -2.36     -3.10
    6   31    1     -2.78      3.85
    5   31    0      6.90      1.22
   -4   31    1      4.43     -9.07
   -3   31    2     -0.32     -4.05
   -2   31    3     -8.64      2.05
   -1   31    4      9.83      1.83
    0   31    5     -0.81     11.49
    1   31    6      2.25     -1.24
    2   31    7      9.46     -5.95
    3   31    8     -7.04     -1.50
    4   31    9     -0.29     -7.41
    5   31   10     -2.71      3.24
    6   31   11     -2.44      2.19
    7   31   12      2.16      1.58
    8   31   13     -0.95      0.38
   10   32    5     -0.09      1.29
    9   32    4     -0.02      1.05
    8   32    3     -0.39     -2.62
    7   32    2     -1.25      1.79
    6   32    1      6.23     -7.32
    5   32    0      1.00     -3.15
   -4   32    1     -2.63      5.83
   -3   32    2      4.91     -1.65
   -2   32    3     -1.51     12.40
   -1   32    4     -0.14      2.33
    0   32    5      9.83     -7.07
    1   32    6     -5.23     -1.65
    2   32    7      0.17    -11.60
    3   32    8     -1.29      1.08
    4   32    9     -6.86      3.93
    5   32   10      2.34     -1.88
    6   32   11      0.74      4.03
    7   32   12      2.12     -2.31
    8   32   13      1.67     -1.33
   10   33    5      0.44      1.21
    9   33    4     -0.15     -0.30
    8   33    3     -2.12      4.42
    7   33    2      0.54      1.22
    6   33    1      0.34     -4.66
    5   33    0      0.93      2.68
   -4   33    1     -5.44      9.77
   -3   33    2     -3.52      4.05
   -2   33    3      4.28     -5.33
   -1   33    4      1.35      3.74
    0   33    5      4.43    -13.63
    1   33    6      1.35     -3.78
    2   33    7     -9.10      6.37
    3   33    8     -1.10     -2.73
    4   33    9      1.67      8.47
    5   33   10      0.70     -0.39
    6   33   11      3.73     -2.41
    7   33   12     -0.12     -0.06
    8   33   13      0.70     -1.24
    9   34    4      0.20      0.04
    8   34    3      1.18      1.92
    7   34    2     -3.16     -2.60
    6   34    1     -4.60      6.06
    5   34    0     -2.33      1.13
   -4   34    1     -0.70     -6.47
   -3   34    2      4.56      4.00
   -2   34    3      1.85     -9.75
   -1   34    4      3.25     -3.90
    0   34    5     -6.14      7.41
    1   34    6     -5.64     -4.59
    2   34    7     -1.41      9.70
    3   34    8     -1.47      3.50
    4   34    9      4.86     -2.77
    5   34   10      1.93      2.76
    6   34   11     -1.85     -4.61
    7   34   12     -0.98      0.91
    8   34   13     -1.99      0.77
    9   35    4      1.98      0.74
    8   35    3      1.50     -2.81
    7   35    2      1.18      0.67
    6   35    1      1.21      3.15
    5   35    0     -8.12     -4.40
   -4   35    1      3.80     -5.03
   -3   35    2      4.39     -1.52
   -2   35    3      1.21      4.93
   -1   35    4    -10.50     -7.55
    0   35    5     -4.99      7.27
    1   35    6     -3.92      4.71
    2   35    7      3.95     -3.74
    3   35    8      6.36      5.40
    4   35    9     -2.40     -5.60
    5   35   10      1.03     -2.48
    6   35   11     -3.26      1.64
    7   35   12     -1.96     -1.67
    8   35   13      0.01      1.29
    9   36    4     -0.49     -0.83
    8   36    3     -1.45     -0.68
    7   36    2      5.40      2.20
    6   36    1      2.41     -1.31
    5   36    0      3.16      1.14
   -4   36    1      3.89      3.13
   -3   36    2    -10.06     -4.01
   -2   36    3     -1.07      1.79
   -1   36    4     -3.22      2.13
    0   36    5      0.27     -3.81
    1   36    6     11.25      8.87
    2   36    7      1.58     -3.01
    3   36    8      3.82     -5.49
    4   36    9     -0.59      1.02
    5   36   10     -4.60     -2.50
    6   36   11      2.33      2.88
    7   36   12      0.22      1.11
    9   37    4     -2.04     -0.64
    8   37    3     -0.23     -0.15
    7   37    2     -1.23     -2.10
    6   37    1     -1.87     -0.13
    5   37    0      9.85      4.11
   -4   37    1     -0.91     -2.28
   -3   37    2     -2.37     -1.76
   -2   37    3     -4.72     -1.22
   -1   37    4     12.71      7.65
    0   37    5      1.30      1.94
    1   37    6      3.17     -2.73
    2   37    7      2.50      0.49
    3   37    8     -7.43     -5.31
    4   37    9      1.65      1.00
    5   37   10     -2.12      4.04
    6   37   11      0.78     -0.23
    7   37   12      2.80      1.84
    9   38    4      0.15      1.05
    8   38    3      1.02     -0.44
    7   38    2     -4.76     -1.34
    6   38    1     -0.28     -3.79
    5   38    0     -2.24     -3.66
   -4   38    1     -5.04      0.77
   -3   38    2      8.50      1.83
   -2   38    3     -1.11      5.50
   -1   38    4      0.96      0.80
    0   38    5      5.31     -1.59
    1   38    6     -9.69     -8.19
    2   38    7     -0.21     -3.61
    3   38    8     -3.98      3.68
    4   38    9     -3.42     -0.24
    5   38   10      4.57      1.28
    6   38   11     -1.46     -0.16
    7   38   12      0.35     -2.43
    8   39    3     -1.15      1.92
    7   39    2     -0.20      2.66
    6   39    1      1.82     -2.86
    5   39    0     -5.22     -2.21
   -4   39    1     -2.15      7.45
   -3   39    2     -0.79      4.06
   -2   39    3      4.67     -3.32
   -1   39    4     -8.38     -3.81
    0   39    5      3.42     -7.94
    1   39    6     -0.67      0.02
    2   39    7     -6.93      2.37
    3   39    8      5.29      3.26
    4   39    9     -0.12      3.19
    5   39   10      1.91     -3.31
    6   39   11      1.75     -0.47
    7   39   12     -2.25     -0.45
    8   40    3      0.09      1.44
    7   40    2      1.85      0.28
    6   40    1     -1.82      5.63
    5   40    0     -0.39      5.05
   -4   40    1      2.76     -2.52
   -3   40    2     -2.59      1.58
   -2   40    3      3.88     -8.05
   -1   40    4      1.23     -2.84
    0   40    5     -7.62      5.70
    1   40    6      3.63      2.64
    2   40    7     -1.91      6.55
    3   40    8      1.61      0.42
    4   40    9      5.00      0.29
    5   40   10     -2.66     -0.07
    6   40   11     -0.15     -2.09
    8   41    3      1.65     -1.45
    7   41    2      1.00     -1.92
    6   41    1     -0.81      3.77
    5   41    0     -1.61     -0.58
   -4   41    1      4.16     -7.23
   -3   41    2      3.00     -3.31
   -2   41    3     -1.57      6.38
   -1   41    4      0.77     -1.49
    0   41    5     -5.65      8.97
    1   41    6     -0.56      2.35
    2   41    7      7.43     -3.71
    3   41    8     -1.26     -0.27
    4   41    9     -0.31     -4.90
    5   41   10     -0.04      1.20
    6   41   11     -2.25      0.47
    7   42    2      1.25      0.65
    6   42    1      2.95     -3.45
    5   42    0      2.73     -3.58
   -4   42    1      1.33      2.41
   -3   42    2     -3.05     -4.12
   -2   42    3     -5.16      5.79
   -1   42    4     -2.17      2.33
    0   42    5      5.04     -5.97
    1   42    6      2.76      4.17
    2   42    7      3.39     -5.30
    3   42    8      1.38     -3.37
    4   42    9     -3.95     -0.01
    5   42   10      0.52     -0.55
    6   42   11      0.99      2.56
    7   43    2     -0.41      0.38
    6   43    1     -1.03     -1.95
    5   43    0      5.11      2.60
   -4   43    1     -3.49      2.66
   -3   43    2     -2.67     -0.38
   -2   43    3     -1.48     -6.35
   -1   43    4      6.37      5.17
    0   43    5      4.48     -5.99
    1   43    6      0.38     -3.23
    2   43    7     -3.70      2.33
    3   43    8     -2.35     -2.94
    4   43    9     -0.52      3.21
    5   43   10     -1.82      0.47
    6   43   11      1.19     -0.67
    7   44    2     -2.33     -0.80
    6   44    1     -2.38      0.06
    5   44    0     -2.95      0.12
   -4   44    1     -3.50     -1.74
   -3   44    2      5.71      4.19
   -2   44    3      3.06     -1.09
   -1   44    4      2.10      0.45
    0   44    5      0.43      2.69
    1   44    6     -5.99     -7.54
    2   44    7     -2.79      1.94
    3   44    8     -2.52      2.98
    4   44    9      1.64     -0.92
    5   44   10      0.58      0.73
    6   45    1      2.41     -0.39
    5   45    0     -3.62     -2.34
   -4   45    1      0.46      1.95
   -3   45    2      0.30      3.17
   -2   45    3      1.88      2.90
   -1   45    4     -9.15     -5.69
    0   45    5     -0.77      0.64
    1   45    6     -0.43      1.66
    2   45    7     -1.79      0.51
    3   45    8      3.07      4.61
    4   45    9      0.98     -0.10
    5   45   10      1.80     -1.24
    6   46    1      1.01      1.54
    5   46    0      1.35      2.41
   -4   46    1      2.45      0.96
   -3   46    2     -4.98     -2.26
   -2   46    3      1.11     -3.00
   -1   46    4     -1.26     -2.59
    0   46    5     -4.31      0.86
    1   46    6      5.19      5.24
    2   46    7      0.37      0.58
    3   46    8      1.33     -0.52
    4   46    9      0.33      1.68
    6   47    1     -2.01      0.79
    5   47    0      0.31      0.55
   -4   47    1      1.93     -3.47
   -3   47    2      1.66     -2.19
   -2   47    3     -0.69      1.65
   -1   47    4      6.06      3.40
    0   47    5     -3.17      4.01
    1   47    6      0.81      0.91
    2   47    7      4.70     -2.08
    3   47    8     -1.31     -3.33
    4   47    9     -0.56     -1.42
    5   48    0      0.50     -2.52
   -4   48    1     -0.39     -0.20
   -3   48    2      1.99      0.16
   -2   48    3     -3.50      4.26
   -1   48    4     -0.16      1.95
    0   48    5      4.01     -2.05
    1   48    6     -2.61      0.02
    2   48    7      1.37     -1.07
    3   48    8      0.35     -1.22
   -4   49    1     -1.77      2.26
   -3   49    2     -1.87     -0.36
   -2   49    3      0.34     -3.78
   -1   49    4     -0.43     -0.29
    0   49    5      4.35     -5.04
    1   49    6     -0.69     -1.89
    2   49    7     -3.30      1.69
    3   49    8     -0.36      0.66
   -4   50    1     -0.48     -0.24
   -3   50    2      1.01      0.79
   -2   50    3      2.56     -2.50
   -1   50    4      1.42      0.02
    0   50    5     -1.24      1.37
    1   50    6      0.54     -3.07
    2   50    7     -0.96      0.84
   -3   51    2      1.11      1.09
   -2   51    3     -0.97      2.75
   -1   51    4     -2.72     -1.30
    0   51    5     -2.29      2.93
    1   51    6      0.18      1.05
   -1   52    4     -1.60     -0.83
    0   52    5     -0.75     -0.56
   12    0    6     -2.31     -0.11
   11    0    5      2.00      0.10
   10    0    4      1.66     -0.28
    9    0    3      0.02      0.02
    8    0    2      2.36     -0.02
    7    0    1    -16.59      0.20
    6    0    0      3.03      0.00
   -5    0    1     11.03      0.00
   -4    0    2      3.79     -0.06
   -3    0    3     33.78      0.18
   -2    0    4    -10.38     -0.29
   -1    0    5    -11.54      0.16
    0    0    6     -1.01      0.07
    1    0    7    -17.72      0.18
    2    0    8     29.12      0.15
    3    0    9     14.61      0.10
    4    0   10     -0.86      0.04
    5    0   11      7.97      0.06
    6    0   12     -4.25      0.50
    7    0   13     -5.78     -0.21
    8    0   14      1.37     -0.27
    9    0   15     -3.44     -0.26
   10    0   16      0.68     -0.31
   11    0   17      0.44     -0.01
   12    1    6      0.32      0.40
   11    1    5      4.12     -0.67
   10    1    4     -2.21      0.68
    9    1    3      6.95      0.24
    8    1    2      3.12      3.25
    7    1    1     -2.93      0.50
    6    1    0     -0.02     -8.10
   -5    1    1     24.56     -0.88
   -4    1    2    -12.56      2.94
   -3    1    3    -17.73     -5.57
   -2    1    4     -2.07    -11.08
   -1    1    5    -27.24      1.74
    0    1    6     19.33     -3.45
    1    1    7     13.38      9.87
    2    1    8      4.11      8.42
    3    1    9     14.89     -5.86
    4    1   10    -14.71     -0.25
    5    1   11     -8.61     -2.37
    6    1   12      2.36     -2.57
    7    1   13     -2.54      0.85
    8    1   14      1.59     -0.26
    9    1   15      2.34     -0.14
   10    1   16     -1.94      1.46
   11    1   17      2.42     -0.55
   12    2    6      2.33     -3.82
   11    2    5     -2.18      0.67
   10    2    4     -1.51     -0.53
    9    2    3      0.82     -2.29
    8    2    2     -2.67      5.63
    7    2    1     11.42      0.31
    6    2    0     -2.40      7.22
   -5    2    1     -7.50     -6.52
   -4    2    2     -1.25    -21.30
   -3    2    3    -26.90      2.69
   -2    2    4      7.61     -6.87
   -1    2    5     10.50      6.94
    0    2    6     -0.65     10.66
    1    2    7     13.63    -13.11
    2    2    8    -19.77      0.18
    3    2    9    -10.86    -12.99
    4    2   10      0.75    -10.83
    5    2   11     -6.42      6.40
    6    2   12      3.11      0.72
    7    2   13      4.56      0.22
    8    2   14     -1.56      4.36
    9    2   15      1.14     -1.57
   10    2   16     -0.48      1.81
   11    2   17     -0.56      0.13
   12    3    6     -0.20     -0.68
   11    3    5     -1.06      2.16
   10    3    4      1.24     -2.31
    9    3    3     -4.19     -0.25
    8    3    2     -1.74     -7.08
    7    3    1      1.20     -1.56
    6    3    0     -2.29     18.71
   -5    3    1    -10.48      3.18
   -4    3    2      5.62     -8.12
   -3    3    3      8.75     12.11
   -2    3    4     -1.75     28.62
   -1    3    5     17.56     -6.45
    0    3    6     -9.48      7.38
    1    3    7     -8.52    -23.56
    2    3    8     -0.29    -21.36
    3    3    9     -8.89     13.72
    4    3   10      4.68      0.14
    5    3   11      5.03      5.31
    6    3   12     -1.06      6.43
    7    3   13      0.83     -2.64
    8    3   14     -0.53     -1.06
    9    3   15     -1.42      0.38
   10    3   16      0.17     -2.81
   11    3   17      0.15      0.88
   12    4    6     -1.67      4.21
   11    4    5      2.03     -0.97
   10    4    4      0.68      1.73
    9    4    3     -2.19      3.86
    8    4    2      2.68     -8.47
    7    4    1      0.61      0.39
    6    4    0      0.50    -10.09
   -5    4    1     -0.21      7.61
   -4    4    2     -3.45     30.94
   -3    4    3      9.45     -6.13
   -2    4    4      0.53     11.76
   -1    4    5     -6.73    -10.23
    0    4    6      3.68    -19.37
    1    4    7     -3.58     19.71
    2    4    8     -1.83     -1.03
    3    4    9      1.80     16.63
    4    4   10     -0.56     17.23
    5    4   11      2.53     -8.41
    6    4   12      0.61     -2.10
    7    4   13     -0.99     -0.56
    8    4   14      1.09     -5.17
    9    4   15      1.98      2.35
   10    4   16     -0.48     -1.10
   11    4   17      0.61      0.15
   12    5    6      0.55     -0.51
   11    5    5     -1.59     -3.39
   10    5    4      0.29      4.12
    9    5    3     -0.14     -0.03
    8    5    2      0.12      5.99
    7    5    1      0.99      2.67
    6    5    0      4.16    -16.75
   -5    5    1     -9.00     -5.68
   -4    5    2      3.50     10.54
   -3    5    3      2.61     -9.83
   -2    5    4      4.41    -35.87
   -1    5    5     -2.07      9.59
    0    5    6     -8.83     -6.13
    1    5    7     -0.71     21.81
    2    5    8     -4.22     23.86
    3    5    9     -1.49    -12.47
    4    5   10      8.37      0.69
    5    5   11      0.69     -4.47
    6    5   12     -0.94     -7.35
    7    5   13      0.50      3.12
    8    5   14     -1.42      1.88
    9    5   15     -0.44      0.02
   10    5   16      1.01      1.99
   11    5   17     -2.40     -0.15
   12    6    6     -0.56     -1.66
   11    6    5     -0.79      0.60
   10    6    4      1.04     -2.46
    9    6    3      1.97     -4.26
    8    6    2     -1.30      7.23
    7    6    1    -11.25     -1.85
    6    6    0      1.81      6.72
   -5    6    1      6.51     -2.66
   -4    6    2      5.24    -25.16
   -3    6    3     11.67      6.64
   -2    6    4    -10.38    -12.58
   -1    6    5     -0.79      6.01
    0    6    6     -4.84     22.77
    1    6    7     -8.03    -15.20
    2    6    8     20.94      1.96
    3    6    9      7.65     -8.61
    4    6   10      0.52    -15.95
    5    6   11      2.47      4.26
    6    6   12     -4.73      2.06
    7    6   13     -3.21      0.63
    8    6   14     -0.02      2.95
    9    6   15     -2.85     -1.45
   10    6   16      1.29     -0.88
   12    7    6     -1.41      1.51
   11    7    5      1.60      2.58
   10    7    4     -1.47     -5.09
    9    7    3      4.38      0.16
    8    7    2      1.09     -1.46
    7    7    1     -2.74     -3.75
    6    7    0     -2.71      4.78
   -5    7    1     22.04      6.72
   -4    7    2     -8.91     -7.31
   -3    7    3    -10.93      1.42
   -2    7    4     -4.48     29.98
   -1    7    5    -15.33     -5.40
    0    7    6     24.87      3.14
    1    7    7     10.63     -4.75
    2    7    8      5.66    -14.54
    3    7    9     12.05      3.68
    4    7   10    -15.14     -1.25
    5    7   11     -5.93      0.25
    6    7   12      1.85      5.46
    7    7   13     -1.29     -1.37
    8    7   14      2.94     -0.90
    9    7   15      2.08      0.29
   10    7   16      0.02      0.00
   12    8    6      3.08     -0.42
   11    8    5     -1.48     -0.05
   10    8    4     -2.97      1.77
    9    8    3      0.32      3.27
    8    8    2     -1.29     -2.50
    7    8    1     13.89      2.53
    6    8    0     -2.86      0.50
   -5    8    1     -8.38     -3.99
   -4    8    2     -2.57      8.18
   -3    8    3    -28.06     -2.86
   -2    8    4     13.97      7.97
   -1    8    5      9.82      5.86
    0    8    6      3.34    -15.81
    1    8    7     16.98      2.10
    2    8    8    -24.84     -1.25
    3    8    9    -12.57     -4.84
    4    8   10     -0.52      7.04
    5    8   11     -6.59      2.83
    6    8   12      5.97     -0.21
    7    8   13      5.53      0.47
    8    8   14     -1.14      0.05
    9    8   15      1.48      0.12
   10    8   16     -0.80      2.25
   12    9    6      1.78     -0.86
   11    9    5     -0.31      0.53
   10    9    4      1.71      3.85
    9    9    3     -6.56     -0.39
    8    9    2     -2.10     -2.68
    7    9    1      3.25      4.05
    6    9    0     -1.91      8.40
   -5    9    1    -21.56     -4.70
   -4    9    2      8.03     -0.76
   -3    9    3     14.12      7.26
   -2    9    4      2.94    -10.81
   -1    9    5     28.12     -3.59
    0    9    6    -24.62     -0.09
    1    9    7    -15.03    -15.92
    2    9    8     -2.37     -1.59
    3    9    9    -16.50      5.82
    4    9   10     11.14      0.73
    5    9   11      8.41      4.81
    6    9   12     -0.73     -1.44
    7    9   13      2.47     -1.28
    8    9   14     -2.64     -0.82
    9    9   15     -2.51     -1.52
   10    9   16     -1.50     -1.57
   12   10    6     -3.62      0.51
   11   10    5      3.31      0.01
   10   10    4      3.65      0.11
    9   10    3     -2.54     -0.90
    8   10    2      3.74     -3.14
    7   10    1     -8.26     -1.72
    6   10    0      1.53     -6.52
   -5   10    1      5.93      6.77
   -4   10    2     -2.80     11.33
   -3   10    3     30.90     -1.37
   -2   10    4     -7.06      1.07
   -1   10    5    -14.44    -18.49
    0   10    6      1.16     -1.86
    1   10    7    -18.38     10.22
    2   10    8     12.82     -1.61
    3   10    9     11.26     13.90
    4   10   10     -0.04      4.72
    5   10   11      7.67     -7.22
    6   10   12     -3.06     -1.84
    7   10   13     -4.73     -2.48
    8   10   14      2.19     -2.15
    9   10   15      0.34      0.38
   10   10   16     -0.33     -2.20
   12   11    6     -0.92     -0.90
   11   11    5      0.13     -3.94
   10   11    4     -1.33     -0.73
    9   11    3      5.54      0.84
    8   11    2      2.60      3.86
    7   11    1     -1.96     -2.53
    6   11    0      6.32    -14.89
   -5   11    1      9.63      0.03
   -4   11    2     -2.89      8.34
   -3   11    3    -11.46    -10.74
   -2   11    4      1.29    -13.55
   -1   11    5    -26.88      9.50
    0   11    6      6.80     -3.51
    1   11    7     11.04     25.09
    2   11    8     -3.72     15.44
    3   11    9     11.70     -9.98
    4   11   10      0.18      0.18
    5   11   11     -6.89     -7.53
    6   11   12     -0.71     -3.53
    7   11   13     -3.41      2.80
    8   11   14      0.89      1.56
    9   11   15      1.98      2.30
   10   11   16      1.01      1.94
   12   12    6      1.67      0.16
   11   12    5     -3.21     -0.30
   10   12    4     -2.15     -1.98
    9   12    3      2.62     -2.32
    8   12    2     -4.52      6.34
    7   12    1     -0.30      0.15
    6   12    0      1.08      7.97
   -5   12    1     -1.05     -3.31
   -4   12    2      7.49    -23.35
   -3   12    3    -17.38      2.88
   -2   12    4     -5.68     -9.42
   -1   12    5     10.35     21.16
    0   12    6     -7.72     20.09
    1   12    7     10.06    -14.71
    2   12    8      5.01      4.10
    3   12    9     -5.57    -12.90
    4   12   10      1.39    -12.70
    5   12   11     -4.95      6.04
    6   12   12     -2.07      2.39
    7   12   13      1.62      3.77
    8   12   14     -2.86      3.16
    9   12   15     -1.23     -0.82
   10   12   16      0.68      0.65
   12   13    6     -0.72      1.95
   11   13    5     -1.61      5.16
   10   13    4      0.19     -2.20
    9   13    3     -2.26     -0.73
    8   13    2     -1.82     -2.65
    7   13    1     -0.59     -0.53
    6   13    0     -7.04     12.61
   -5   13    1      5.15      4.49
   -4   13    2     -2.02    -10.34
   -3   13    3      4.26      6.25
   -2   13    4     -7.24     28.12
   -1   13    5     10.54     -9.37
    0   13    6     15.40      6.27
    1   13    7     -1.88    -16.87
    2   13    8      7.92    -20.16
    3   13    9     -1.33      7.52
    4   13   10    -10.57     -0.63
    5   13   11      1.95      5.65
    6   13   12      0.16      7.09
    7   13   13      2.63     -2.88
    8   13   14      1.25     -1.29
    9   13   15     -0.86     -1.49
   10   13   16      0.99     -1.36
   12   14    6      1.16     -0.02
   11   14    5      1.36      0.39
   10   14    4     -0.72      2.67
    9   14    3     -1.12      4.55
    8   14    2      3.01     -5.76
    7   14    1      6.17      1.13
    6   14    0     -2.44     -5.21
   -5   14    1     -3.37     -3.31
   -4   14    2     -7.76     22.20
   -3   14    3     -3.93     -2.36
   -2   14    4     15.28     11.71
   -1   14    5     -0.18     -9.17
    0   14    6     11.40    -25.96
    1   14    7      3.14     10.77
    2   14    8    -17.55     -3.95
    3   14    9     -1.34      3.56
    4   14   10     -2.68     13.30
    5   14   11     -0.02     -1.36
    6   14   12      6.01     -1.13
    7   14   13      2.07     -2.52
    8   14   14      2.32     -3.46
    9   14   15      0.73      2.03
   10   14   16     -0.49      1.44
   12   15    6      1.88     -1.20
   11   15    5      3.05     -3.01
   10   15    4      1.91      3.69
    9   15    3     -1.18     -0.09
    8   15    2      0.06      1.04
    7   15    1      2.66      3.54
    6   15    0      3.78     -5.11
   -5   15    1    -14.72     -6.05
   -4   15    2      3.26      6.16
   -3   15    3      3.23      3.46
   -2   15    4      9.28    -24.77
   -1   15    5      9.30      4.52
    0   15    6    -26.94     -6.38
    1   15    7     -6.52     -1.67
    2   15    8     -6.98     15.47
    3   15    9     -8.01     -1.24
    4   15   10     13.21      0.78
    5   15   11      3.70      0.30
    6   15   12      1.78     -6.79
    7   15   13     -0.11      2.17
    8   15   14     -3.03      0.53
    9   15   15     -0.89     -0.64
   10   15   16     -1.86      0.39
   12   16    6     -2.69     -0.99
   11   16    5      0.84     -0.54
   10   16    4      2.87     -1.88
    9   16    3     -0.22     -3.84
    8   16    2     -0.23      2.91
    7   16    1     -7.56     -1.76
    6   16    0      1.40      0.65
   -5   16    1      5.26      7.18
   -4   16    2      2.80    -10.91
   -3   16    3     19.51      1.13
   -2   16    4    -15.34     -7.40
   -1   16    5     -8.37    -10.28
    0   16    6     -7.91     16.61
    1   16    7    -13.75     -1.16
    2   16    8     18.70      2.15
    3   16    9      6.58      7.59
    4   16   10      2.46     -7.65
    5   16   11      4.49     -2.51
    6   16   12     -6.37     -0.93
    7   16   13     -4.43     -1.15
    8   16   14     -0.15      3.01
    9   16   15      0.38     -2.55
   10   16   16      0.59     -2.09
   12   17    6     -1.60     -0.56
   11   17    5     -2.30     -1.12
   10   17    4     -3.30     -3.75
    9   17    3      3.50      0.61
    8   17    2      1.46      0.09
    7   17    1     -2.88     -5.03
    6   17    0      1.03     -2.41
   -5   17    1     15.99      4.62
   -4   17    2     -0.70      1.06
   -3   17    3     -7.23    -11.35
   -2   17    4     -4.41      9.42
   -1   17    5    -20.46      3.24
    0   17    6     20.89      4.01
    1   17    7      9.98     17.88
    2   17    8      2.07     -5.24
    3   17    9     12.63     -4.49
    4   17   10     -7.37     -0.77
    5   17   11     -6.58     -6.44
    6   17   12     -2.18      2.66
    7   17   13     -2.67     -0.95
    8   17   14      3.40      0.60
    9   17   15      2.44      2.39
   10   17   16      0.45      0.48
   12   18    6      1.87      1.59
   11   18    5     -2.32      1.06
   10   18    4     -3.04      0.23
    9   18    3      0.91      0.71
    8   18    2     -2.07      0.14
    7   18    1      5.86      1.94
    6   18    0      0.81      3.38
   -5   18    1     -5.17     -5.52
   -4   18    2      3.72     -2.43
   -3   18    3    -21.94      0.20
   -2   18    4      5.34     -0.17
   -1   18    5      9.79     23.44
    0   18    6     -0.42      0.02
    1   18    7     17.84     -8.57
    2   18    8     -8.36     -0.04
    3   18    9     -8.04    -13.82
    4   18   10     -0.01     -0.53
    5   18   11     -6.20      3.44
    6   18   12      3.39      2.32
    7   18   13      4.21      4.52
    8   18   14     -2.31     -1.52
    9   18   15     -0.55      0.93
   10   18   16     -0.59      0.78
   12   19    6      0.32      1.63
   11   19    5     -0.45      3.77
   10   19    4      2.09      2.11
    9   19    3     -4.16     -0.52
    8   19    2     -2.18     -1.18
    7   19    1      1.62      4.10
    6   19    0     -5.08      6.77
   -5   19    1    -10.41     -2.53
   -4   19    2     -2.96     -6.95
   -3   19    3      7.35     11.98
   -2   19    4     -3.50      6.55
   -1   19    5     19.62     -9.38
    0   19    6     -1.60      0.33
    1   19    7     -7.73    -22.46
    2   19    8      3.25     -6.41
    3   19    9    -11.87      6.19
    4   19   10     -1.90      0.00
    5   19   11      5.18      8.40
    6   19   12     -0.16      2.40
    7   19   13      4.12     -0.56
    8   19   14     -1.97     -1.41
    9   19   15     -2.69     -2.09
   10   19   16      1.35     -0.78
   12   20    6      0.13     -0.83
   11   20    5      2.61     -1.24
   10   20    4      1.89      1.26
    9   20    3     -1.27      2.25
    8   20    2      3.13     -2.45
    7   20    1     -2.73     -1.67
    6   20    0     -2.07     -5.14
   -5   20    1      4.67      0.59
   -4   20    2     -7.63     11.32
   -3   20    3     12.88     -0.72
   -2   20    4      8.59      7.05
   -1   20    5     -4.89    -21.14
    0   20    6      7.65    -13.73
    1   20    7    -14.08     11.42
    2   20    8     -6.86     -2.80
    3   20    9      5.40     11.59
    4   20   10     -3.51      7.22
    5   20   11      4.55     -2.72
    6   20   12      0.66     -2.10
    7   20   13     -1.87     -5.00
    8   20   14      3.00     -0.85
    9   20   15     -0.54      1.53
   10   20   16      0.10      0.72
   11   21    5      2.45     -3.01
   10   21    4      0.55      0.78
    9   21    3      2.60      0.64
    8   21    2      1.94      2.22
    7   21    1     -0.43     -0.35
    6   21    0      7.20     -7.71
   -5   21    1      1.73      1.32
   -4   21    2      4.80      8.30
   -3   21    3     -5.03     -5.04
   -2   21    4      9.01    -15.45
   -1   21    5     -9.43      8.50
    0   21    6    -17.41     -5.49
    1   21    7      2.15     13.89
    2   21    8     -6.59     15.09
    3   21    9      6.08     -3.61
    4   21   10      8.54      1.56
    5   21   11     -1.03     -5.10
    6   21   12      3.11     -5.21
    7   21   13     -3.52      1.78
    8   21   14      0.02      1.18
    9   21   15      1.77      0.41
   10   21   16     -1.33      0.60
   11   22    5     -1.56      0.42
   10   22    4     -0.54     -1.86
    9   22    3      1.29     -3.40
    8   22    2     -3.03      3.64
    7   22    1     -0.84      0.51
    6   22    0      1.04      3.73
   -5   22    1     -3.80      4.21
   -4   22    2      7.74    -13.36
   -3   22    3      0.59      0.24
   -2   22    4    -16.91     -9.68
   -1   22    5     -1.26      5.47
    0   22    6    -10.22     17.77
    1   22    7      3.09     -5.74
    2   22    8     16.51      5.49
    3   22    9     -0.67     -2.47
    4   22   10      5.40     -9.51
    5   22   11     -0.95      2.19
    6   22   12     -3.70      0.43
    7   22   13     -0.82      2.86
    8   22   14     -1.85      3.05
    9   22   15      1.49     -2.44
   11   23    5     -1.97      0.63
   10   23    4     -1.84     -2.74
    9   23    3      0.49     -0.97
    8   23    2     -0.32     -2.08
    7   23    1     -0.03     -4.53
    6   23    0     -6.38      6.59
   -5   23    1      5.69     -0.35
   -4   23    2     -3.29     -4.88
   -3   23    3      1.82     -5.58
   -2   23    4     -9.26     14.58
   -1   23    5     -4.29     -1.59
    0   23    6     23.11      7.95
    1   23    7      3.20      1.63
    2   23    8      7.03    -16.37
    3   23    9      2.57     -0.52
    4   23   10     -9.70     -2.73
    5   23   11     -2.84     -0.83
    6   23   12     -3.91      4.90
    7   23   13      1.33     -2.15
    8   23   14      1.31     -0.31
    9   23   15     -0.43      0.45
   11   24    5     -0.13      0.63
   10   24    4     -0.71      1.36
    9   24    3     -0.75      2.85
    8   24    2      1.69     -3.32
    7   24    1      3.68      1.73
    6   24    0      1.91      0.03
   -5   24    1      1.54     -7.09
   -4   24    2     -4.58      9.55
   -3   24    3    -10.32      0.32
   -2   24    4     13.97      6.42
   -1   24    5      4.22     12.35
    0   24    6      7.61    -11.47
    1   24    7      9.37     -2.39
    2   24    8    -14.48     -5.16
    3   24    9     -3.35     -7.67
    4   24   10     -3.75      6.89
    5   24   11     -2.44     -1.42
    6   24   12      4.90      1.71
    7   24   13      2.30      0.10
    8   24   14      0.74     -3.70
    9   24   15     -1.21      1.42
   11   25    5      0.38      0.72
   10   25    4      1.20      2.33
    9   25    3     -2.74      0.50
    8   25    2     -2.12      0.45
    7   25    1      0.70      6.72
    6   25    0      2.27     -4.54
   -5   25    1     -8.88     -1.48
   -4   25    2     -1.30     -0.64
   -3   25    3      0.62     13.32
   -2   25    4      3.77     -6.39
   -1   25    5     13.51     -4.78
    0   25    6    -13.60     -5.27
    1   25    7     -6.00    -14.34
    2   25    8     -4.35      9.41
    3   25    9     -9.54      3.36
    4   25   10      5.95      2.42
    5   25   11      4.24      5.69
    6   25   12      2.22     -2.76
    7   25   13      1.27      1.56
    8   25   14     -2.05     -0.44
    9   25   15     -0.95     -0.21
   11   26    5      1.18     -0.86
   10   26    4      1.64     -0.27
    9   26    3     -0.27     -1.32
    8   26    2      0.66      1.60
    7   26    1     -4.59     -4.05
    6   26    0     -4.59     -3.42
   -5   26    1      1.99      6.90
   -4   26    2     -0.62     -3.29
   -3   26    3     11.99     -0.49
   -2   26    4     -2.64      0.33
   -1   26    5     -3.35    -20.34
    0   26    6     -1.24      0.64
    1   26    7    -15.28      6.17
    2   26    8      3.82      1.38
    3   26    9      5.07     12.76
    4   26   10     -0.38     -1.42
    5   26   11      4.50     -0.57
    6   26   12     -3.79     -2.91
    7   26   13     -2.16     -2.75
    8   26   14     -0.61      2.35
    9   26   15      0.10     -0.06
   11   27    5      0.47     -0.70
   10   27    4     -0.24     -0.70
    9   27    3      2.66      0.90
    8   27    2      3.40      1.10
    7   27    1     -2.19     -4.07
    6   27    0      3.20      1.60
   -5   27    1      7.60      3.76
   -4   27    2      6.36      5.06
   -3   27    3     -1.62    -12.23
   -2   27    4      4.35     -2.57
   -1   27    5    -13.47      6.21
    0   27    6     -2.05     -0.43
    1   27    7      5.77     17.26
    2   27    8     -0.39      1.31
    3   27    9     11.07     -3.81
    4   27   10      0.41     -0.65
    5   27   11     -3.13     -7.09
    6   27   12      0.22      0.22
    7   27   13     -3.16     -0.54
    8   27   14      2.06      0.73
    9   27   15      1.71      0.39
   11   28    5     -1.12      0.33
   10   28    4     -1.67     -0.48
    9   28    3      1.19     -0.32
    8   28    2     -2.83      0.75
    7   28    1      3.55      4.64
    6   28    0      4.71      4.05
   -5   28    1     -5.08     -3.07
   -4   28    2      5.14     -2.12
   -3   28    3     -7.41      0.39
   -2   28    4     -8.54     -5.88
   -1   28    5      1.19     14.64
    0   28    6     -5.34      7.51
    1   28    7     12.03     -4.15
    2   28    8      7.28      2.91
    3   28    9     -4.22    -10.53
    4   28   10      4.04     -3.96
    5   28   11     -4.88      2.64
    6   28   12      0.64      2.03
    7   28   13      1.16      4.32
    8   28   14      0.34     -0.12
    9   28   15      0.78     -0.28
   10   29    4     -0.02     -0.48
    9   29    3     -1.29     -1.95
    8   29    2     -2.30     -1.22
    7   29    1      3.07     -1.16
    6   29    0     -6.69      2.18
   -5   29    1     -3.55     -4.89
   -4   29    2     -7.89     -6.45
   -3   29    3      2.12      2.76
   -2   29    4     -9.12      7.17
   -1   29    5      6.35     -3.27
    0   29    6     12.68      5.19
    1   29    7     -3.28    -10.04
    2   29    8      4.95     -9.34
    3   29    9     -6.87      2.28
    4   29   10     -6.04     -1.48
    5   29   11      1.06      4.83
    6   29   12     -1.99      2.27
    7   29   13      3.43     -0.11
    8   29   14     -0.96     -0.36
    9   29   15     -1.37     -1.00
   10   30    4      0.80      0.48
    9   30    3     -1.23      1.30
    8   30    2      3.51     -2.61
    7   30    1     -1.62     -2.84
    6   30    0     -2.08     -2.29
   -5   30    1      5.66     -2.75
   -4   30    2     -6.17      5.35
   -3   30    3      1.03      0.27
   -2   30    4     12.28      7.20
   -1   30    5     -0.11     -1.46
    0   30    6      8.60    -10.10
    1   30    7     -3.42     -0.63
    2   30    8    -12.18     -5.08
    3   30    9      1.53      3.06
    4   30   10     -5.22      6.89
    5   30   11      3.24     -2.84
    6   30   12      2.81      0.17
    7   30   13     -0.41     -3.98
    8   30   14      0.92     -1.48
   10   31    4     -0.19      1.01
    9   31    3      0.10      1.67
    8   31    2     -0.14      0.69
    7   31    1     -1.89      4.93
    6   31    0      6.32     -5.30
   -5   31    1     -1.27      3.88
   -4   31    2      4.23      4.45
   -3   31    3     -2.45      7.46
   -2   31    4      7.40     -7.00
   -1   31    5      2.55     -0.76
    0   31    6    -12.62     -6.55
    1   31    7      0.51     -1.72
    2   31    8     -6.97     10.69
    3   31    9     -0.10     -0.29
    4   31   10      8.02      2.60
    5   31   11      0.68     -0.54
    6   31   12      2.86     -4.15
    7   31   13     -1.75      0.24
    8   31   14     -0.47     -0.25
   10   32    4      0.20     -0.22
    9   32    3      0.34     -1.54
    8   32    2     -2.31      3.04
    7   32    1     -0.35      0.15
    6   32    0     -1.63      0.37
   -5   32    1     -3.29      7.15
   -4   32    2      3.52     -5.95
   -3   32    3      4.11     -1.38
   -2   32    4     -7.57     -4.31
   -1   32    5      0.05     -9.36
    0   32    6     -7.60      8.15
    1   32    7     -5.27      3.80
    2   32    8      9.27      4.56
    3   32    9      1.18      5.19
    4   32   10      3.79     -6.26
    5   32   11     -0.08      1.24
    6   32   12     -4.60     -1.53
    7   32   13     -0.06      1.73
    8   32   14     -2.13      1.93
   10   33    4      0.31     -0.99
    9   33    3      0.75     -0.34
    8   33    2      2.21     -0.52
    7   33    1     -0.39     -5.28
    6   33    0     -3.17      5.57
   -5   33    1      5.07     -1.42
   -4   33    2      2.10     -0.53
   -3   33    3      1.70    -11.19
   -2   33    4     -1.74      3.75
   -1   33    5     -8.74      2.43
    0   33    6      4.24      3.50
    1   33    7      0.69     10.36
    2   33    8      5.14     -6.06
    3   33    9      5.66     -0.84
    4   33   10     -5.88     -2.21
    5   33   11     -1.73     -3.63
    6   33   12     -2.70      4.14
    7   33   13     -0.75     -0.36
    8   33   14      1.12      0.23
   10   34    4     -0.66      0.06
    9   34    3      0.49      1.23
    8   34    2      0.02     -2.08
    7   34    1      1.95      1.53
    6   34    0      4.82      0.80
   -5   34    1     -0.01     -7.41
   -4   34    2      0.69      3.59
   -3   34    3     -6.31      1.77
   -2   34    4     -0.82     -0.57
   -1   34    5      0.48     12.31
    0   34    6      3.60     -3.53
    1   34    7      9.77     -3.04
    2   34    8     -1.91     -1.68
    3   34    9     -1.93     -9.86
    4   34   10     -0.61      2.98
    5   34   11     -2.77      0.66
    6   34   12      4.11      1.24
    7   34   13      1.01      1.19
    8   34   14      1.98     -1.54
    9   35    3     -1.22     -0.94
    8   35    2     -3.02      0.23
    7   35    1      1.95      2.81
    6   35    0     -0.15     -2.56
   -5   35    1     -6.30     -1.27
   -4   35    2     -7.06     -2.80
   -3   35    3      0.10      7.55
   -2   35    4     -3.51      0.59
   -1   35    5      9.22     -0.73
    0   35    6      4.91      2.47
    1   35    7     -0.68    -11.33
    2   35    8     -0.61     -0.17
    3   35    9     -7.17      1.17
    4   35   10      1.45      0.88
    5   35   11      1.76      5.86
    6   35   12      1.13     -1.89
    7   35   13      2.15      0.36
    9   36    3     -0.74     -0.25
    8   36    2      1.75      0.75
    7   36    1     -2.49     -1.99
    6   36    0     -6.17     -1.92
   -5   36    1      1.70      3.00
   -4   36    2     -4.14      0.30
   -3   36    3      4.70     -0.59
   -2   36    4      7.05      4.22
   -1   36    5     -2.01     -8.06
    0   36    6      1.41     -1.53
    1   36    7     -8.02     -0.26
    2   36    8     -4.73     -2.26
    3   36    9      0.61      8.82
    4   36   10     -2.62      0.43
    5   36   11      3.86     -1.89
    6   36   12     -1.73     -0.35
    7   36   13     -1.99     -3.08
    9   37    3      0.85      1.25
    8   37    2      2.29      0.35
    7   37    1     -2.41      0.56
    6   37    0      1.90     -1.65
   -5   37    1      4.26      3.41
   -4   37    2      7.92      3.99
   -3   37    3     -1.63     -0.24
   -2   37    4      5.89     -3.52
   -1   37    5     -4.38     -2.22
    0   37    6     -8.85     -6.73
    1   37    7      1.06      6.05
    2   37    8     -3.42      3.88
    3   37    9      5.05     -1.07
    4   37   10      2.85      0.96
    5   37   11     -0.82     -5.07
    6   37   12      1.10     -0.83
    7   37   13     -1.82      0.14
    9   38    3      0.84     -0.95
    8   38    2     -1.74      0.22
    7   38    1      1.45      2.13
    6   38    0      4.36      2.77
   -5   38    1     -1.56      3.66
   -4   38    2      5.13     -2.72
   -3   38    3     -0.74     -1.35
   -2   38    4     -7.83     -4.49
   -1   38    5      3.55      0.43
    0   38    6     -5.18      4.74
    1   38    7      1.96      3.09
    2   38    8      7.21      4.91
    3   38    9      0.64     -3.41
    4   38   10      4.00     -2.09
    5   38   11     -3.08      2.07
    6   38   12     -1.28     -0.43
    7   38   13      1.76      2.76
    8   39    2     -0.45     -0.11
    7   39    1      1.92     -2.69
    6   39    0     -2.03      3.99
   -5   39    1     -0.16     -4.09
   -4   39    2     -4.13     -3.05
   -3   39    3      2.33     -6.10
   -2   39    4     -4.96      3.98
   -1   39    5     -1.50      4.00
    0   39    6      6.93      5.91
    1   39    7     -1.69      0.74
    2   39    8      4.92     -4.20
    3   39    9     -1.25      0.17
    4   39   10     -4.91     -2.84
    5   39   11      0.15      1.94
    6   39   12     -2.07      1.98
    8   40    2      0.41     -0.84
    7   40    1      0.27     -2.11
    6   40    0      0.20     -2.08
   -5   40    1      1.15     -7.84
   -4   40    2     -2.97      2.47
   -3   40    3     -2.39      2.24
   -2   40    4      3.28      1.74
   -1   40    5     -3.74      6.20
    0   40    6      6.07     -5.08
    1   40    7      3.77     -3.79
    2   40    8     -5.02     -4.49
    3   40    9     -0.05     -2.55
    4   40   10     -3.06      2.02
    5   40   11      1.01     -1.20
    6   40   12      2.84      1.00
    8   41    2     -1.14     -0.86
    7   41    1     -0.42      2.64
    6   41    0      1.19     -2.89
   -5   41    1     -3.05      2.37
   -4   41    2     -1.75      0.70
   -3   41    3     -2.12      7.67
   -2   41    4      2.06     -3.51
   -1   41    5      4.79     -3.65
    0   41    6     -1.60     -1.68
    1   41    7      1.24     -5.52
    2   41    8     -4.40      2.21
    3   41    9     -2.36      1.02
    4   41   10      3.96      3.23
    5   41   11     -0.60      0.93
    6   41   12      1.11     -1.61
    7   42    1     -1.04      1.36
    6   42    0     -4.33      0.13
   -5   42    1     -1.20      6.32
   -4   42    2     -0.89     -1.18
   -3   42    3      3.01     -1.01
   -2   42    4      3.10      1.82
   -1   42    5      2.15     -8.24
    0   42    6     -3.89      3.16
    1   42    7     -5.72      2.11
    2   42    8      0.12      1.42
    3   42    9     -1.74      5.48
    4   42   10      1.09     -1.14
    5   42   11      1.23      0.07
    6   42   12     -2.02     -0.79
    7   43    1     -1.08     -1.13
    6   43    0      0.20     -0.08
   -5   43    1      3.09      0.74
   -4   43    2      5.02      1.61
   -3   43    3      0.29     -4.11
   -2   43    4      0.41      3.15
   -1   43    5     -5.35      1.10
    0   43    6     -3.88     -2.19
    1   43    7      0.07      6.94
    2   43    8      2.58      0.56
    3   43    9      3.80     -0.87
    4   43   10     -1.55     -1.13
    5   43   11      1.00     -1.68
    7   44    1      0.57     -0.09
    6   44    0      4.94      1.16
   -5   44    1      1.21     -1.02
   -4   44    2      3.56      0.41
   -3   44    3     -2.03     -1.21
   -2   44    4     -6.27     -3.91
   -1   44    5      0.38      5.00
    0   44    6     -0.22     -0.46
    1   44    7      3.63      0.89
    2   44    8      3.86      1.87
    3   44    9      2.64     -4.43
    4   44   10      0.45      0.26
    5   44   11     -2.08      0.54
    6   45    0     -1.40      1.70
   -5   45    1     -0.85     -2.36
   -4   45    2     -3.57     -2.30
   -3   45    3      2.53     -0.62
   -2   45    4     -1.16     -1.58
   -1   45    5      4.15      2.26
    0   45    6      6.10      3.84
    1   45    7     -0.87     -4.72
    2   45    8      0.27     -2.19
    3   45    9     -2.11     -0.56
    4   45   10     -0.11     -1.59
    5   45   11     -0.28      1.21
    6   46    0     -2.42     -1.03
   -5   46    1     -0.79     -3.10
   -4   46    2     -3.32      0.06
   -3   46    3      0.85      2.18
   -2   46    4      4.30      3.60
   -1   46    5     -2.29      0.30
    0   46    6      3.86     -1.32
    1   46    7     -0.09     -2.72
    2   46    8     -4.27     -2.79
    3   46    9     -1.62      1.29
    4   46   10     -0.89      0.07
    6   47    0      1.37     -0.77
   -5   47    1     -0.98      1.34
   -4   47    2      0.25      1.48
   -3   47    3     -3.71      2.52
   -2   47    4      0.82     -1.43
   -1   47    5     -1.54     -3.64
    0   47    6     -3.92     -3.33
    1   47    7      0.90      0.41
    2   47    8     -2.55      1.56
    3   47    9     -0.80      1.42
    4   47   10      0.60      2.34
   -5   48    1      0.07      3.36
   -4   48    2      1.13     -0.59
   -3   48    3      0.34     -1.29
   -2   48    4     -0.36     -1.71
   -1   48    5      2.54     -3.36
    0   48    6     -4.45      1.52
    1   48    7     -1.65      1.91
    2   48    8      2.04      1.13
    3   48    9     -0.17      0.99
   -4   49    2      1.42     -0.56
   -3   49    3      2.20     -1.60
   -2   49    4     -0.38      3.22
   -1   49    5     -1.28      2.08
    0   49    6      0.21      1.44
    1   49    7     -0.66      2.79
    2   49    8      2.53      0.01
    3   49    9      2.04     -1.11
   -4   50    2      0.70      0.61
   -3   50    3     -1.55      0.03
   -2   50    4     -1.63     -0.17
   -1   50    5     -1.58      2.86
    0   50    6      2.06     -0.94
    1   50    7      0.92     -0.19
    2   50    8     -0.03      0.68
   -3   51    3     -0.24      0.20
   -2   51    4      0.20     -2.05
   -1   51    5      2.33      0.09
    0   51    6      1.58      0.39
    1   51    7      0.29     -3.11
   13    0    6     -3.53      0.23
   12    0    5     -1.26     -0.04
   11    0    4      0.87     -0.09
   10    0    3     -5.70      0.32
    9    0    2      4.96     -0.01
    8    0    1      0.97      0.19
    7    0    0      9.72      0.04
   -6    0    1     12.60     -0.02
   -5    0    2    -36.74     -0.14
   -4    0    3     -4.73      0.07
   -3    0    4    -17.75     -0.13
   -2    0    5    -14.71      0.00
   -1    0    6     45.83     -0.18
    0    0    7     -8.11     -0.08
    1    0    8      6.72     -0.02
    2    0    9     -8.21     -0.02
    3    0   10    -36.82     -0.07
    4    0   11      5.37     -0.04
    5    0   12      1.84      0.03
    6    0   13      0.34     -0.28
    7    0   14      7.31      0.05
    8    0   15     -1.33      0.69
    9    0   16     -0.87      0.19
   10    0   17      1.99      0.16
   13    1    6      1.06      0.96
   12    1    5      4.00     -1.35
   11    1    4     -4.48      0.11
   10    1    3     -0.29     -0.83
    9    1    2     -4.31     -2.03
    8    1    1    -10.53      0.04
    7    1    0     14.76     -2.50
   -6    1    1     -1.93    -10.80
   -5    1    2    -13.05     -3.83
   -4    1    3     -8.33      7.70
   -3    1    4     48.08      0.26
   -2    1    5      4.28     16.61
   -1    1    6     13.83      1.15
    0    1    7     -2.30     -8.44
    1    1    8    -46.90     -1.43
    2    1    9      5.17    -12.91
    3    1   10     -2.20      4.01
    4    1   11      2.52      7.31
    5    1   12     16.11     -0.70
    6    1   13     -2.39      1.88
    7    1   14     -2.77     -0.45
    8    1   15      0.83     -1.66
    9    1   16     -3.55      1.51
   10    1   17      1.70     -1.54
   13    2    6      2.22     -0.82
   12    2    5     -0.02      2.49
   11    2    4     -0.15      2.21
   10    2    3      4.96     -0.78
    9    2    2     -4.19      3.87
    8    2    1     -0.36     -8.68
    7    2    0     -6.29     -8.06
   -6    2    1     -9.22      5.82
   -5    2    2     26.33     -2.41
   -4    2    3      1.91     28.68
   -3    2    4     13.19      7.83
   -2    2    5     12.76    -14.71
   -1    2    6    -35.81      3.28
    0    2    7      6.12    -27.19
    1    2    8     -3.94      8.21
    2    2    9      4.29     19.18
    3    2   10     26.64      0.57
    4    2   11     -3.22     12.58
    5    2   12     -1.29     -3.88
    6    2   13     -0.34     -6.09
    7    2   14     -5.22      0.34
    8    2   15      1.07     -2.90
    9    2   16      1.22      0.40
   10    2   17     -0.85      1.57
   13    3    6     -0.33     -2.01
   12    3    5     -2.27      3.17
   11    3    4      2.14     -1.20
   10    3    3      0.58      3.03
    9    3    2      1.20      5.23
    8    3    1      5.27     -0.79
    7    3    0     -5.74      6.45
   -6    3    1     -1.99     25.10
   -5    3    2      4.59      8.89
   -4    3    3      5.86    -18.48
   -3    3    4    -24.77      2.18
   -2    3    5     -0.75    -41.24
   -1    3    6     -5.74     -2.55
    0    3    7     -1.86     22.60
    1    3    8     21.78      2.40
    2    3    9     -2.56     31.52
    3    3   10      1.99     -8.46
    4    3   11      1.23    -17.36
    5    3   12     -7.52      1.57
    6    3   13      0.64     -4.39
    7    3   14      1.72      1.23
    8    3   15     -0.08      4.60
    9    3   16      0.86     -2.81
   10    3   17     -0.22      2.89
   12    4    5      2.03     -2.60
   11    4    4     -0.99     -3.53
   10    4    3     -2.21      0.87
    9    4    2      1.90     -5.99
    8    4    1     -0.64     11.42
    7    4    0     -1.59     10.37
   -6    4    1      0.70     -8.37
   -5    4    2     -1.70      5.82
   -4    4    3      3.32    -41.45
   -3    4    4     -2.47    -11.01
   -2    4    5     -7.24     23.08
   -1    4    6      9.43     -6.54
    0    4    7     -0.63     39.86
    1    4    8     -1.87    -10.70
    2    4    9      3.52    -27.28
    3    4   10     -2.17      0.39
    4    4   11     -1.53    -18.84
    5    4   12     -0.58      4.50
    6    4   13     -0.51      9.34
    7    4   14      0.48     -0.58
    8    4   15     -0.26      2.64
    9    4   16     -0.87     -1.11
   10    4   17     -0.77     -1.87
   12    5    5     -0.82     -2.32
   11    5    4      0.18      2.99
   10    5    3     -0.78     -4.51
    9    5    2      2.47     -6.55
    8    5    1      2.06      2.39
    7    5    0     -6.41     -7.38
   -6    5    1      5.35    -22.95
   -5    5    2      7.04     -7.66
   -4    5    3      0.14     19.19
   -3    5    4     -8.76     -6.81
   -2    5    5     -1.22     46.22
   -1    5    6     -4.32      4.06
    0    5    7      7.35    -27.62
    1    5    8     14.56      0.22
    2    5    9     -1.30    -32.10
    3    5   10     -0.56      5.34
    4    5   11     -4.99     16.94
    5    5   12     -4.66     -1.60
    6    5   13      1.88      4.96
    7    5   14      0.63     -1.42
    8    5   15      0.06     -5.00
    9    5   16      2.28      1.20
   10    5   17     -1.13     -1.77
   12    6    5     -1.72      0.96
   11    6    4      1.11      3.39
   10    6    3     -2.18     -1.03
    9    6    2      1.51      5.13
    8    6    1      1.24     -7.02
    7    6    0      8.13     -6.09
   -6    6    1      7.75      6.65
   -5    6    2    -22.01     -7.98
   -4    6    3     -5.58     32.06
   -3    6    4     -8.77      9.57
   -2    6    5     -0.10    -20.75
   -1    6    6     22.64      8.25
    0    6    7     -5.27    -31.87
    1    6    8      6.20      5.19
    2    6    9     -8.07     20.06
    3    6   10    -22.33     -2.37
    4    6   11      4.81     15.25
    5    6   12      1.96     -0.81
    6    6   13      2.03     -7.28
    7    6   14      4.39      0.85
    8    6   15     -0.86     -0.73
    9    6   16      0.18      0.99
   10    6   17      0.92      0.54
   12    7    5      3.87      0.52
   11    7    4     -1.01     -2.97
   10    7    3      0.04      4.37
    9    7    2     -4.05      5.25
    8    7    1     -7.32     -3.17
    7    7    0     14.16      5.09
   -6    7    1     -4.44      6.52
   -5    7    2    -13.79      0.93
   -4    7    3     -7.94    -11.18
   -3    7    4     35.78      8.61
   -2    7    5      1.10    -29.85
   -1    7    6     11.40     -7.76
    0    7    7     -8.44     18.23
    1    7    8    -41.60     -4.81
    2    7    9      4.09     14.51
    3    7   10     -1.99      2.24
    4    7   11      5.16     -7.24
    5    7   12     13.63      0.72
    6    7   13     -3.02     -3.82
    7    7   14     -2.37      0.07
    8    7   15     -0.84      2.58
    9    7   16     -3.64      0.76
   10    7   17      0.78     -0.82
   12    8    5     -0.60      0.06
   11    8    4      0.01     -1.60
   10    8    3      5.90      1.37
    9    8    2     -4.55     -2.04
    8    8    1     -1.40     -1.13
    7    8    0     -8.76     -0.98
   -6    8    1    -11.34     -1.84
   -5    8    2     31.50      6.20
   -4    8    3      3.66     -6.66
   -3    8    4     15.25     -5.02
   -2    8    5      7.28      8.25
   -1    8    6    -44.92     -7.62
    0    8    7      6.81      7.04
    1    8    8     -6.86      4.14
    2    8    9      5.35     -2.95
    3    8   10     32.44      3.51
    4    8   11     -3.95     -3.48
    5    8   12     -1.39     -4.56
    6    8   13     -2.67      1.10
    7    8   14     -7.10     -1.37
    8    8   15      1.63     -1.18
    9    8   16      0.25      0.00
   10    8   17      0.06      0.62
   12    9    5     -4.86      0.22
   11    9    4      1.02      0.22
   10    9    3      1.39     -2.21
    9    9    2      2.83     -1.24
    8    9    1      8.26      1.63
    7    9    0    -13.01     -1.30
   -6    9    1     -0.17     12.29
   -5    9    2     10.82      6.76
   -4    9    3     12.58     -0.49
   -3    9    4    -43.36     -5.53
   -2    9    5     -1.45     -1.08
   -1    9    6    -13.11     10.38
    0    9    7      1.55      1.68
    1    9    8     43.98      7.62
    2    9    9     -4.44     10.44
    3    9   10      3.29     -7.75
    4    9   11     -1.38     -4.98
    5    9   12    -14.94     -0.04
    6    9   13      1.52      0.82
    7    9   14      1.89      1.97
    8    9   15      0.98      0.70
    9    9   16      2.69     -0.68
   10    9   17      0.53      2.92
   12   10    5      2.00      0.27
   11   10    4     -1.14     -1.14
   10   10    3     -6.48     -1.31
    9   10    2      5.08     -1.05
    8   10    1      0.89      7.46
    7   10    0      3.72      6.19
   -6   10    1      8.78     -3.65
   -5   10    2    -22.95     -0.62
   -4   10    3      0.46    -19.95
   -3   10    4    -13.37     -1.63
   -2   10    5    -12.40      7.81
   -1   10    6     43.14      5.42
    0   10    7     -3.89     22.02
    1   10    8      3.45     -9.96
    2   10    9      2.14    -13.08
    3   10   10    -23.42     -2.52
    4   10   11     -0.02     -9.29
    5   10   12     -0.48      7.22
    6   10   13      1.09      5.19
    7   10   14      6.49      1.87
    8   10   15     -1.87      2.28
    9   10   16     -1.03     -0.89
   10   10   17     -0.97     -0.25
   12   11    5      3.11      0.33
   11   11    4     -1.24      3.33
   10   11    3     -1.79     -0.60
    9   11    2     -0.25     -3.59
    8   11    1     -5.33      1.29
    7   11    0      4.52     -1.83
   -6   11    1      4.79    -21.35
   -5   11    2     -1.08    -10.64
   -4   11    3    -10.52     10.30
   -3   11    4     27.83     -0.21
   -2   11    5      1.44     30.53
   -1   11    6      7.53     -7.34
    0   11    7      9.49    -19.58
    1   11    8    -21.72     -5.39
    2   11    9      2.63    -27.30
    3   11   10     -1.56      7.34
    4   11   11     -3.93     12.61
    5   11   12      8.48      0.58
    6   11   13      1.07      3.57
    7   11   14     -0.26     -3.03
    8   11   15      0.23     -3.15
    9   11   16     -0.84     -0.78
   10   11   17     -0.98     -2.94
   12   12    5     -0.99     -0.76
   11   12    4      1.21      3.33
   10   12    3      3.47      0.60
    9   12    2     -2.76      2.97
    8   12    1      0.65     -8.44
    7   12    0      2.69     -7.11
   -6   12    1     -2.27      6.89
   -5   12    2      3.59     -5.78
   -4   12    3     -4.45     32.42
   -3   12    4      3.62      7.99
   -2   12    5     13.62    -18.05
   -1   12    6    -16.15     -1.06
    0   12    7      0.40    -37.70
    1   12    8      2.41      8.87
    2   12    9     -8.71     19.83
    3   12   10      3.20     -0.19
    4   12   11      3.68     15.15
    5   12   12      1.67     -4.91
    6   12   13      2.28     -7.90
    7   12   14     -2.72     -1.49
    8   12   15      1.59     -2.26
    9   12   16      2.34      1.42
   10   12   17      1.23     -0.29
   12   13    5      0.31     -0.91
   11   13    4      1.97     -4.98
   10   13    3      0.71      2.04
    9   13    2     -1.57      5.91
    8   13    1      0.86     -3.16
    7   13    0      5.17      3.41
   -6   13    1     -6.37     17.11
   -5   13    2     -7.69      9.01
   -4   13    3      2.70    -13.94
   -3   13    4      0.90      6.00
   -2   13    5      0.18    -39.78
   -1   13    6      2.93     -0.06
    0   13    7    -16.41     24.41
    1   13    8     -9.75     -1.64
    2   13    9      0.43     26.87
    3   13   10     -1.75     -1.85
    4   13   11      7.52    -12.42
    5   13   12      1.77     -1.36
    6   13   13     -2.11     -6.74
    7   13   14     -0.73      2.44
    8   13   15     -2.18      4.57
    9   13   16     -0.63      1.37
   10   13   17      0.21      0.98
   12   14    5     -1.18      0.36
   11   14    4     -0.48     -3.63
   10   14    3      1.33      0.29
    9   14    2     -0.23     -3.67
    8   14    1     -2.31      4.90
    7   14    0     -6.39      4.13
   -6   14    1     -4.55     -6.33
   -5   14    2     13.84      9.22
   -4   14    3      6.17    -25.08
   -3   14    4      7.86    -10.58
   -2   14    5     -9.66     16.65
   -1   14    6    -18.57     -5.82
    0   14    7      2.30     29.95
    1   14    8     -6.57     -2.28
    2   14    9     10.36    -15.85
    3   14   10     14.75      3.13
    4   14   11     -4.39    -11.63
    5   14   12     -1.12     -0.61
    6   14   13     -5.17      6.01
    7   14   14     -2.55     -0.39
    8   14   15     -0.47      1.29
    9   14   16     -2.29     -1.56
   10   14   17     -0.64     -0.41
   12   15    5     -3.32      0.31
   11   15    4     -2.52      3.19
   10   15    3      0.18     -2.01
    9   15    2      1.70     -4.20
    8   15    1      2.67      2.80
    7   15    0    -10.36     -3.75
   -6   15    1      4.61     -5.07
   -5   15    2     10.29     -3.47
   -4   15    3      6.56     10.62
   -3   15    4    -24.25     -9.38
   -2   15    5     -1.00     23.73
   -1   15    6    -10.55      7.40
    0   15    7     13.90    -14.41
    1   15    8     31.36      8.92
    2   15    9     -3.23    -12.48
    3   15   10      3.84     -5.20
    4   15   11     -6.89      6.06
    5   15   12     -9.88      0.43
    6   15   13      1.18      5.84
    7   15   14      0.86     -0.47
    8   15   15      3.43     -4.44
    9   15   16      1.63     -0.18
   10   15   17      0.51      1.11
   12   16    5      2.35      0.71
   11   16    4     -0.10      2.20
   10   16    3     -5.07     -0.88
    9   16    2      1.90      2.83
    8   16    1      2.47     -0.15
    7   16    0      6.18      0.34
   -6   16    1      8.45      3.23
   -5   16    2    -20.37     -7.50
   -4   16    3     -4.70      5.48
   -3   16    4    -13.52      8.15
   -2   16    5      1.00     -5.71
   -1   16    6     37.57     11.48
    0   16    7     -4.65     -5.92
    1   16    8      6.59     -6.60
    2   16    9     -5.90      4.82
    3   16   10    -21.59     -4.92
    4   16   11      2.25      2.51
    5   16   12     -0.41      5.15
    6   16   13      5.11     -1.31
    7   16   14      6.43      2.94
    8   16   15     -1.21     -0.27
    9   16   16     -0.07      0.67
   10   16   17     -0.26      1.19
   12   17    5      3.98      1.23
   11   17    4      1.58      1.06
   10   17    3     -0.08      1.71
    9   17    2     -1.05      0.33
    8   17    1     -4.08     -1.18
    7   17    0      9.44      3.23
   -6   17    1     -1.18     -6.53
   -5   17    2     -6.88     -3.02
   -4   17    3    -12.15     -3.73
   -3   17    4     29.28      7.93
   -2   17    5     -0.29      3.85
   -1   17    6     10.53    -11.72
    0   17    7     -2.91     -2.85
    1   17    8    -33.18    -11.14
    2   17    9      3.50     -5.36
    3   17   10     -3.82      9.51
    4   17   11      1.80      1.86
    5   17   12     11.52      2.11
    6   17   13     -0.18     -1.20
    7   17   14     -0.61     -1.91
    8   17   15     -2.44      2.09
    9   17   16     -2.17     -1.40
   10   17   17     -0.41     -1.56
   12   18    5     -1.60     -1.34
   11   18    4      0.33     -0.35
   10   18    3      5.58      0.87
    9   18    2     -2.28     -0.49
    8   18    1     -0.91     -3.48
    7   18    0     -3.04     -3.58
   -6   18    1     -8.01     -0.07
   -5   18    2     15.93      2.00
   -4   18    3      1.47     12.83
   -3   18    4     10.24     -2.54
   -2   18    5      8.92     -6.51
   -1   18    6    -30.51    -10.79
    0   18    7      4.81    -17.47
    1   18    8     -4.36     12.38
    2   18    9     -3.19      6.77
    3   18   10     16.70      4.60
    4   18   11      0.35      6.29
    5   18   12      1.31     -5.93
    6   18   13     -1.74     -3.03
    7   18   14     -6.77     -4.09
    8   18   15      2.08     -0.19
    9   18   16      2.39      0.95
   10   18   17      0.39     -0.66
   12   19    5     -2.04     -2.07
   11   19    4      0.88     -4.34
   10   19    3      0.09     -1.06
    9   19    2      0.49      2.87
    8   19    1      3.76     -0.15
    7   19    0     -4.55     -1.57
   -6   19    1     -2.05     12.26
   -5   19    2      0.38      7.71
   -4   19    3     11.29     -2.52
   -3   19    4    -17.15     -2.18
   -2   19    5      1.21    -23.87
   -1   19    6     -5.07     10.60
    0   19    7    -10.14     15.68
    1   19    8     17.73      6.89
    2   19    9     -0.79     17.83
    3   19   10      2.26     -8.03
    4   19   11      4.73     -7.00
    5   19   12     -6.73     -3.55
    6   19   13      0.55     -3.75
    7   19   14      0.11      3.26
    8   19   15     -0.37      1.26
    9   19   16      2.07      1.50
   10   19   17     -0.01      0.49
   12   20    5     -0.08      0.68
   11   20    4     -0.51     -0.92
   10   20    3     -3.01     -0.37
    9   20    2      1.89     -1.91
    8   20    1     -1.03      5.17
    7   20    0     -1.40      4.54
   -6   20    1      4.36     -2.16
   -5   20    2     -6.20      3.17
   -4   20    3      1.39    -20.14
   -3   20    4     -0.85     -3.33
   -2   20    5    -14.70     12.09
   -1   20    6      6.00      3.42
    0   20    7     -1.81     27.64
    1   20    8      1.69     -9.44
    2   20    9     11.68    -12.42
    3   20   10     -4.84     -1.76
    4   20   11     -1.43    -10.50
    5   20   12     -0.87      3.70
    6   20   13     -2.60      4.78
    7   20   14      3.98      2.70
    8   20   15     -1.38      0.59
    9   20   16     -2.31     -1.62
   11   21    4     -2.50      4.02
   10   21    3     -0.52     -0.44
    9   21    2      0.38     -4.17
    8   21    1     -2.23      0.67
    7   21    0     -0.77     -1.41
   -6   21    1      4.05    -10.88
   -5   21    2      5.85     -9.08
   -4   21    3     -5.55      5.94
   -3   21    4     -1.37     -4.21
   -2   21    5     -0.19     26.10
   -1   21    6     -1.53     -3.34
    0   21    7     16.89    -16.48
    1   21    8      4.30      0.70
    2   21    9     -2.10    -20.56
    3   21   10      0.40      1.57
    4   21   11     -8.42      7.55
    5   21   12     -0.71      1.88
    6   21   13     -1.35      5.84
    7   21   14      0.32     -2.89
    8   21   15      2.51     -3.38
    9   21   16     -1.49     -0.34
   11   22    4      0.51      1.46
   10   22    3     -0.47     -0.08
    9   22    2     -0.78      2.80
    8   22    1      2.18     -4.34
    7   22    0      4.90     -3.83
   -6   22    1      0.06      4.02
   -5   22    2     -2.99     -5.22
   -4   22    3     -2.90     14.76
   -3   22    4     -8.10      6.95
   -2   22    5     12.59     -9.05
   -1   22    6     17.75      5.84
    0   22    7     -1.41    -21.50
    1   22    8      2.12     -0.87
    2   22    9    -13.12      9.91
    3   22   10     -7.31     -2.66
    4   22   11      1.34      8.75
    5   22   12     -0.03     -0.84
    6   22   13      5.25     -3.85
    7   22   14     -0.18      0.06
    8   22   15     -0.03     -1.51
    9   22   16      0.58      0.81
   11   23    4      1.66     -1.38
   10   23    3      0.33      1.55
    9   23    2     -1.84      3.53
    8   23    1     -0.46     -1.07
    7   23    0      3.84      4.42
   -6   23    1     -4.69      4.63
   -5   23    2     -8.79      7.28
   -4   23    3     -1.32     -6.03
   -3   23    4     14.45      8.16
   -2   23    5     -1.44    -12.47
   -1   23    6      6.23     -5.61
    0   23    7    -13.06      7.21
    1   23    8    -20.35     -6.93
    2   23    9      2.38     13.04
    3   23   10     -3.21      5.49
    4   23   11      7.12     -4.22
    5   23   12      6.40      1.78
    6   23   13      0.85     -4.75
    7   23   14     -0.12      1.38
    8   23   15     -2.70      3.50
    9   23   16      0.63     -0.33
   11   24    4     -0.03     -1.32
   10   24    3      2.68      0.23
    9   24    2     -0.49     -2.06
    8   24    1     -2.28      1.14
    7   24    0     -5.05      1.96
   -6   24    1     -3.69     -5.57
   -5   24    2      8.00      4.63
   -4   24    3      2.92     -2.35
   -3   24    4     10.54     -7.20
   -2   24    5     -3.67      1.41
   -1   24    6    -26.13    -11.39
    0   24    7      2.18      4.57
    1   24    8     -6.04      9.79
    2   24    9      6.12     -2.75
    3   24   10     13.77      6.01
    4   24   11     -1.41     -2.77
    5   24   12      0.46     -1.66
    6   24   13     -5.14      1.42
    7   24   14     -2.90     -2.20
    8   24   15      0.78      2.21
    9   24   16      0.73      0.35
   11   25    4      0.13     -0.53
   10   25    3      0.58     -0.96
    9   25    2      2.61     -1.18
    8   25    1      3.47      1.71
    7   25    0     -4.31     -5.35
   -6   25    1      4.13      2.15
   -5   25    2      6.97     -3.23
   -4   25    3      6.90      3.63
   -3   25    4    -15.34     -8.21
   -2   25    5      2.62     -5.97
   -1   25    6     -6.82      9.86
    0   25    7      2.20      3.69
    1   25    8     22.61      8.77
    2   25    9     -0.33      0.23
    3   25   10      4.38     -8.96
    4   25   11     -2.02     -0.78
    5   25   12     -7.98     -4.40
    6   25   13      0.77      2.01
    7   25   14     -0.79      0.58
    8   25   15      1.91     -2.27
    9   25   16      0.45      0.15
   11   26    4     -0.51      0.57
   10   26    3     -2.86     -0.45
    9   26    2      1.08      0.81
    8   26    1      1.31      2.23
    7   26    0      1.44      1.00
   -6   26    1      5.96      5.56
   -5   26    2     -7.81     -2.87
   -4   26    3     -1.73     -8.04
   -3   26    4     -5.70      4.57
   -2   26    5     -6.59      4.93
   -1   26    6     17.12     10.14
    0   26    7     -1.30     11.76
    1   26    8      6.62    -10.59
    2   26    9      4.00     -3.58
    3   26   10    -11.97     -6.01
    4   26   11      1.56     -3.70
    5   26   12     -0.74      3.70
    6   26   13      2.57      1.05
    7   26   14      4.37      3.00
    8   26   15     -0.61     -1.49
    9   26   16     -0.84     -0.95
   11   27    4     -0.73      0.76
   10   27    3     -1.01     -0.37
    9   27    2     -1.52     -1.65
    8   27    1     -4.81     -1.66
    7   27    0      3.46      3.57
   -6   27    1     -2.30     -5.77
   -5   27    2     -1.62     -2.02
   -4   27    3     -9.71     -0.87
   -3   27    4      6.19      3.79
   -2   27    5     -3.07     16.53
   -1   27    6      3.30     -7.39
    0   27    7      8.02     -9.05
    1   27    8    -12.44     -6.28
    2   27    9     -1.79    -11.19
    3   27   10     -2.97      7.49
    4   27   11     -3.77      4.66
    5   27   12      5.64      4.15
    6   27   13     -1.64      1.22
    7   27   14      1.73     -2.35
    8   27   15     -0.85      0.67
    9   27   16     -1.12     -0.23
   11   28    4      0.49      0.39
   10   28    3      1.58      0.75
    9   28    2     -0.96      0.01
    8   28    1      0.61     -3.24
    7   28    0      2.95     -3.99
   -6   28    1     -6.22     -3.00
   -5   28    2      4.00      0.44
   -4   28    3      0.21     10.50
   -3   28    4     -1.51     -0.37
   -2   28    5     11.83     -6.41
   -1   28    6     -0.80     -3.22
    0   28    7      0.51    -17.82
    1   28    8     -2.89      4.30
    2   28    9    -10.62      5.92
    3   28   10      4.14      2.82
    4   28   11     -0.90      7.29
    5   28   12      1.16     -4.23
    6   28   13      1.24     -2.36
    7   28   14     -3.84     -2.70
    8   28   15      0.21     -0.51
   10   29    3      0.43      0.84
    9   29    2     -0.40      3.10
    8   29    1      3.58      0.16
    7   29    0     -2.18     -0.50
   -6   29    1     -0.58      5.44
   -5   29    2     -3.99      6.58
   -4   29    3      8.07     -0.53
   -3   29    4      4.20      3.12
   -2   29    5      2.24    -14.40
   -1   29    6      1.66      1.07
    0   29    7    -11.97      7.32
    1   29    8     -1.51      1.48
    2   29    9      2.20     13.89
    3   29   10      0.00     -2.51
    4   29   11      7.23     -5.39
    5   29   12     -1.17     -1.67
    6   29   13      0.90     -4.09
    7   29   14     -1.50      2.82
    8   29   15     -0.64      0.37
   10   30    3     -0.18     -0.59
    9   30    2      0.52     -0.41
    8   30    1     -2.57      1.84
    7   30    0     -4.41      5.24
   -6   30    1      3.91     -0.78
   -5   30    2      0.50      2.30
   -4   30    3      0.75     -5.95
   -3   30    4      5.71     -3.64
   -2   30    5     -9.16      3.75
   -1   30    6    -10.58     -4.40
    0   30    7     -0.38     12.74
    1   30    8     -2.37      3.56
    2   30    9     10.84     -4.19
    3   30   10      4.46      1.61
    4   30   11     -0.28     -6.70
    5   30   12     -0.95      2.41
    6   30   13     -4.21      2.34
    7   30   14      1.60      1.64
    8   30   15     -0.10      2.09
   10   31    3      0.50     -0.49
    9   31    2      1.36     -2.51
    8   31    1     -0.93      1.62
    7   31    0      0.44     -2.12
   -6   31    1      3.30     -2.75
   -5   31    2      6.64     -7.99
   -4   31    3     -2.20      0.75
   -3   31    4     -8.73     -7.77
   -2   31    5     -0.42      4.50
   -1   31    6     -5.37      4.64
    0   31    7      8.44     -1.98
    1   31    8     10.15      3.34
    2   31    9     -0.93     -8.37
    3   31   10      2.60     -2.79
    4   31   11     -6.91      3.15
    5   31   12     -3.17     -1.26
    6   31   13      0.29      5.07
    7   31   14     -0.24     -1.49
    8   31   15      1.83     -0.65
   10   32    3     -0.47     -0.04
    9   32    2      0.02      0.89
    8   32    1      3.14     -0.02
    7   32    0      2.58     -4.10
   -6   32    1      0.47      2.96
   -5   32    2     -3.20     -4.21
   -4   32    3     -1.13     -0.62
   -3   32    4     -5.38      5.41
   -2   32    5      1.42     -0.23
   -1   32    6     12.20      7.79
    0   32    7      0.90     -2.58
    1   32    8      5.93     -7.84
    2   32    9     -5.67      0.43
    3   32   10     -8.81     -5.24
    4   32   11      1.15      2.89
    5   32   12     -0.21      0.65
    6   32   13      4.79     -1.65
    7   32   14      1.20     -0.22
    8   32   15      0.18     -1.94
   10   33    3     -0.93      0.05
    9   33    2     -1.08      0.84
    8   33    1     -1.54     -2.07
    7   33    0      1.25      3.16
   -6   33    1     -4.46     -0.40
   -5   33    2     -5.33      5.41
   -4   33    3     -4.38     -0.49
   -3   33    4      6.69      7.15
   -2   33    5     -0.93      5.44
   -1   33    6      6.28     -6.19
    0   33    7     -0.45     -1.76
    1   33    8     -9.86     -5.95
    2   33    9     -0.23     -0.44
    3   33   10     -3.40      5.52
    4   33   11      3.52      0.12
    5   33   12      5.32      3.31
    6   33   13     -0.81     -2.99
    7   33   14      1.86     -0.51
    8   33   15     -1.70      0.82
   10   34    3      0.60      0.43
    9   34    2     -0.41     -1.27
    8   34    1     -2.00     -0.72
    7   34    0     -0.18      1.44
   -6   34    1     -5.00     -2.51
   -5   34    2      2.86      3.96
   -4   34    3      1.20      5.02
   -3   34    4      2.26     -4.00
   -2   34    5      5.48     -1.68
   -1   34    6     -6.85     -6.00
    0   34    7     -1.47     -6.14
    1   34    8     -6.07      6.52
    2   34    9     -1.44      2.35
    3   34   10      7.13      6.30
    4   34   11     -1.67      1.43
    5   34   12      1.34     -3.13
    6   34   13     -3.12      0.54
    7   34   14     -3.13     -1.00
    9   35    2      0.28      0.67
    8   35    1      2.78      1.31
    7   35    0     -1.87     -2.31
   -6   35    1      3.66      2.78
   -5   35    2      1.71     -0.41
   -4   35    3      7.86      0.00
   -3   35    4     -1.23     -2.79
   -2   35    5      1.11    -10.17
   -1   35    6     -3.47      3.23
    0   35    7     -6.38      1.46
    1   35    8      3.62      4.80
    2   35    9     -0.10      6.58
    3   35   10      2.44     -5.11
    4   35   11      0.98     -2.19
    5   35   12     -4.24     -3.61
    6   35   13      0.89     -0.74
    7   35   14     -1.63      1.74
    9   36    2      0.45      0.76
    8   36    1      0.50      0.31
    7   36    0     -0.97      1.57
   -6   36    1      6.86      1.27
   -5   36    2     -0.11     -1.24
   -4   36    3     -0.89     -5.38
   -3   36    4      1.23      0.50
   -2   36    5     -7.76      1.64
   -1   36    6     -0.17      1.67
    0   36    7      1.39      9.43
    1   36    8      2.91     -1.70
    2   36    9      6.21     -2.23
    3   36   10     -1.88     -3.82
    4   36   11      1.76     -3.71
    5   36   12     -1.70      4.09
    6   36   13      0.34      0.87
    7   36   14      3.11      1.55
    9   37    2      0.60     -1.36
    8   37    1     -2.24     -0.28
    7   37    0      1.21      0.59
   -6   37    1     -1.56     -3.40
   -5   37    2      1.67     -4.38
   -4   37    3     -7.05      0.15
   -3   37    4     -3.77     -1.77
   -2   37    5     -0.45      7.95
   -1   37    6     -1.70      1.41
    0   37    7      7.90      0.83
    1   37    8      2.63     -1.01
    2   37    9      0.92     -7.24
    3   37   10     -0.85      2.87
    4   37   11     -4.37      1.82
    5   37   12      1.15      1.81
    6   37   13     -0.79      3.05
    7   37   14      0.12     -1.74
    9   38    2     -0.48      0.31
    8   38    1      0.03      0.58
    7   38    0      1.25     -3.76
   -6   38    1     -4.19     -0.96
   -5   38    2     -2.27     -2.49
   -4   38    3      0.10      2.09
   -3   38    4     -3.24      2.98
   -2   38    5      5.65     -0.51
   -1   38    6      4.55      2.00
    0   38    7     -0.76     -6.80
    1   38    8      1.33     -2.71
    2   38    9     -6.30     -0.24
    3   38   10     -2.49     -0.70
    4   38   11     -0.84      3.61
    5   38   12      1.26     -3.26
    6   38   13      1.97     -1.53
    8   39    1      0.54     -0.74
    7   39    0     -0.05      0.30
   -6   39    1     -1.00      1.76
   -5   39    2     -3.18      6.41
   -4   39    3      2.92      0.29
   -3   39    4      4.85      4.11
   -2   39    5     -0.45     -1.45
   -1   39    6      5.40     -4.86
    0   39    7     -4.65     -2.05
    1   39    8     -5.23     -2.04
    2   39    9     -0.90      3.98
    3   39   10     -0.83     -0.20
    4   39   11      4.90      0.18
    5   39   12      1.18      0.86
    6   39   13      0.17     -2.63
    8   40    1      0.10     -1.08
    7   40    0     -1.07      3.89
   -6   40    1     -1.29      0.99
   -5   40    2      1.71      4.63
   -4   40    3      0.74      2.10
   -3   40    4      3.04     -4.59
   -2   40    5     -1.29     -0.38
   -1   40    6     -4.50     -3.35
    0   40    7     -0.14      1.28
    1   40    8     -4.11      4.46
    2   40    9      2.78      2.78
    3   40   10      3.35      3.96
    4   40   11     -0.84     -2.32
    5   40   12      0.03      1.11
    6   40   13     -2.32      0.83
    8   41    1      0.61      1.38
    7   41    0     -0.70     -0.06
   -6   41    1      2.80      0.90
   -5   41    2      2.43     -4.34
   -4   41    3      2.01     -0.24
   -3   41    4     -1.86     -3.46
   -2   41    5      0.51     -3.54
   -1   41    6     -5.43      5.86
    0   41    7     -0.04      1.54
    1   41    8      4.30      2.62
    2   41    9      0.58      0.20
    3   41   10      2.57     -1.67
    4   41   11     -2.70     -1.34
    5   41   12     -1.41     -1.99
    6   41   13      0.72      0.91
    8   42    1      0.11      0.57
    7   42    0      0.25     -1.91
   -6   42    1      5.07     -0.32
   -5   42    2      1.01     -3.69
   -4   42    3     -0.86     -3.74
   -3   42    4     -1.12      3.42
   -2   42    5     -2.82     -0.18
   -1   42    6      1.56      2.53
    0   42    7      1.19      3.27
    1   42    8      4.44     -3.43
    2   42    9      1.27     -3.19
    3   42   10     -1.36     -4.00
    4   42   11      1.98      0.63
    5   42   12     -1.51      0.79
    7   43    0      0.51     -0.17
   -6   43    1     -2.54     -2.13
   -5   43    2     -0.18     -0.08
   -4   43    3     -4.56     -0.74
   -3   43    4     -1.10      0.97
   -2   43    5      0.85      3.84
   -1   43    6      3.17     -3.93
    0   43    7      3.54     -0.19
    1   43    8     -1.46     -1.89
    2   43    9     -0.67     -3.28
    3   43   10     -3.27      1.75
    4   43   11      0.13      0.48
    5   43   12      0.84      0.93
    7   44    0      0.55     -0.49
   -6   44    1     -4.53     -0.59
   -5   44    2     -2.71      0.78
   -4   44    3     -0.03      2.02
   -3   44    4     -1.13     -0.43
   -2   44    5      4.37      1.67
   -1   44    6      0.98     -0.72
    0   44    7     -1.52     -4.88
    1   44    8     -2.56      0.76
    2   44    9     -3.28      1.15
    3   44   10     -1.17      1.64
    4   44   11     -1.91      0.99
    5   44   12      1.72     -1.27
   -6   45    1      0.50      0.95
   -5   45    2     -1.52      2.87
   -4   45    3      3.54      1.18
   -3   45    4      0.78      0.97
   -2   45    5     -2.34     -1.73
   -1   45    6     -0.67     -0.02
    0   45    7     -4.55     -1.27
    1   45    8     -1.51      1.03
    2   45    9      0.53      3.91
    3   45   10      1.84     -0.61
    4   45   11      0.74      0.72
   -6   46    1      1.45      0.96
   -5   46    2      1.94      1.72
   -4   46    3      1.16      0.46
   -3   46    4      2.28     -1.98
   -2   46    5     -2.78     -2.18
   -1   46    6     -1.39     -0.98
    0   46    7      0.48      3.57
    1   46    8     -0.37      1.46
    2   46    9      2.60      1.32
    3   46   10      2.28      0.84
    4   46   11      1.04     -1.56
   -6   47    1      1.13      0.83
   -5   47    2      1.24     -2.31
   -4   47    3     -0.94     -0.29
   -3   47    4      1.00     -1.15
   -2   47    5      2.19      0.63
   -1   47    6     -1.31      2.96
    0   47    7      3.01      1.98
    1   47    8      2.74     -0.02
    2   47    9      0.08     -1.90
    3   47   10      0.39     -0.20
   -5   48    2     -0.21     -2.34
   -4   48    3     -1.41     -1.08
   -3   48    4     -1.98      2.29
   -2   48    5     -0.07      1.12
   -1   48    6      0.47      1.88
    0   48    7      0.65     -0.72
    1   48    8      2.19     -1.70
    2   48    9     -0.71     -1.98
    3   48   10     -1.55     -1.59
   -4   49    3     -0.90     -0.54
   -3   49    4     -1.06      0.43
   -2   49    5     -0.70     -0.68
   -1   49    6      2.35     -2.74
    0   49    7     -0.50     -1.33
    1   49    8     -1.73     -0.86
    2   49    9     -0.40     -0.65
   -4   50    3      0.69      0.29
   -3   50    4      1.23     -1.08
   -2   50    5      1.71      0.06
   -1   50    6      0.37     -1.60
    0   50    7     -0.43     -1.45
    1   50    8     -1.70      0.76
   -2   51    5     -0.44      0.31
   -1   51    6     -2.08      0.78
    0   51    7     -0.98      0.04
   13    0    5      1.83     -0.12
   12    0    4      6.49      0.15
   11    0    3     -2.29      0.00
   10    0    2      5.71     -0.05
    9    0    1     -2.31     -0.03
    8    0    0    -14.30     -0.16
   -7    0    1      2.51      0.08
   -6    0    2    -15.12      0.02
   -5    0    3     27.54      0.02
   -4    0    4     38.39     -0.20
   -3    0    5    -16.46      0.01
   -2    0    6     18.47     -0.07
   -1    0    7    -35.54      0.17
    0    0    8    -26.98      0.02
    1    0    9     28.65      0.15
    2    0   10     -2.96     -0.03
    3    0   11     26.97      0.09
    4    0   12      9.30      0.15
    5    0   13    -13.69      0.22
    6    0   14     -0.04      0.06
    7    0   15     -3.58      0.14
    8    0   16     -0.77     -0.27
    9    0   17      5.26     -0.27
   10    0   18     -2.45     -0.05
   13    1    5      0.70     -2.21
   12    1    4     -2.70      0.69
   11    1    3      1.88      1.32
   10    1    2      6.54     -0.14
    9    1    1     -0.31      4.64
    8    1    0     10.60     -1.60
   -7    1    1      9.17      2.29
   -6    1    2     23.69      4.04
   -5    1    3    -12.12     12.26
   -4    1    4     13.14    -11.89
   -3    1    5    -33.95     -7.47
   -2    1    6    -41.04     -4.85
   -1    1    7     20.48    -11.71
    0    1    8     -9.06     17.28
    1    1    9     35.73      5.52
    2    1   10     17.23      2.20
    3    1   11    -22.73      3.44
    4    1   12      1.97    -10.11
    5    1   13     -9.61     -0.70
    6    1   14     -2.18      1.14
    7    1   15      6.45     -0.52
    8    1   16     -1.02      2.33
    9    1   17      1.59     -0.43
   10    1   18      1.59     -0.09
   13    2    5     -1.14     -1.03
   12    2    4     -4.07     -0.31
   11    2    3      1.61     -3.28
   10    2    2     -4.94      0.99
    9    2    1      1.44     -0.27
    8    2    0      9.92      3.02
   -7    2    1     -2.52     17.12
   -6    2    2     11.39    -11.52
   -5    2    3    -19.48    -10.13
   -4    2    4    -27.36     -9.75
   -3    2    5     13.76    -27.17
   -2    2    6    -15.09     23.72
   -1    2    7     25.99      8.31
    0    2    8     20.24      6.82
    1    2    9    -21.97     13.33
    2    2   10      3.24    -29.63
    3    2   11    -19.22     -5.87
    4    2   12     -7.55      0.68
    5    2   13      9.68     -2.20
    6    2   14     -0.04      7.18
    7    2   15      2.14      0.91
    8    2   16      0.20     -1.45
    9    2   17     -3.50      1.56
   10    2   18      1.26     -2.56
   13    3    5     -0.86      5.03
   12    3    4      2.25     -1.60
   11    3    3     -0.76     -2.28
   10    3    2     -4.39     -0.15
    9    3    1      1.05    -11.34
    8    3    0     -4.41      4.18
   -7    3    1     -3.36     -5.04
   -6    3    2     -7.67     -8.22
   -5    3    3      7.83    -30.15
   -4    3    4     -8.65     29.48
   -3    3    5     17.11     16.67
   -2    3    6     21.35     10.87
   -1    3    7    -12.11     29.56
    0    3    8      5.12    -42.70
    1    3    9    -14.35    -12.97
    2    3   10     -8.20     -4.66
    3    3   11      9.02     -9.53
    4    3   12     -2.43     23.85
    5    3   13      4.40      2.10
    6    3   14      1.40     -2.73
    7    3   15     -3.34      0.72
    8    3   16     -0.32     -5.14
    9    3   17     -0.48      0.95
   10    3   18      0.19      0.32
   13    4    5     -0.19      0.51
   12    4    4     -0.81     -0.85
   11    4    3     -0.26      5.85
   10    4    2      1.70     -1.24
    9    4    1      0.37     -0.21
    8    4    0     -0.01     -3.17
   -7    4    1      2.00    -23.21
   -6    4    2     -1.42     16.84
   -5    4    3      0.69     12.21
   -4    4    4      1.32     12.56
   -3    4    5     -5.39     40.85
   -2    4    6      5.54    -37.12
   -1    4    7     -2.57    -12.52
    0    4    8     -3.84     -7.29
    1    4    9      4.48    -19.94
    2    4   10     -2.60     41.63
    3    4   11      0.83      8.12
    4    4   12      2.87     -0.23
    5    4   13      0.13      3.50
    6    4   14      0.62    -10.72
    7    4   15      0.63     -1.18
    8    4   16      0.41      2.31
    9    4   17     -0.70     -1.07
   10    4   18      0.78      3.07
   13    5    5      0.75     -4.20
   12    5    4     -0.29      1.29
   11    5    3      0.21      1.06
   10    5    2      0.45      0.47
    9    5    1     -1.12     12.18
    8    5    0     -3.68     -4.91
   -7    5    1     -4.78      3.72
   -6    5    2    -12.94      5.58
   -5    5    3     -0.73     30.59
   -4    5    4     -0.95    -32.10
   -3    5    5      6.95    -15.05
   -2    5    6      6.51    -10.33
   -1    5    7     -3.07    -33.99
    0    5    8      0.37     45.35
    1    5    9    -14.77     12.52
    2    5   10     -5.59      3.61
    3    5   11      8.85     12.47
    4    5   12      1.91    -22.97
    5    5   13      3.03     -2.45
    6    5   14     -0.59      2.33
    7    5   15     -1.55     -0.56
    8    5   16      1.02      5.09
    9    5   17     -1.23     -0.66
   10    5   18     -1.62     -0.06
   13    6    5      0.38      0.90
   12    6    4      3.78      2.16
   11    6    3     -0.67     -5.95
   10    6    2      2.88      1.24
    9    6    1     -1.75      1.52
    8    6    0     -9.22      0.69
   -7    6    1     -0.19     14.96
   -6    6    2     -9.12    -13.15
   -5    6    3     16.90     -5.52
   -4    6    4     24.16     -7.07
   -3    6    5     -6.20    -34.51
   -2    6    6      6.49     33.27
   -1    6    7    -22.35     11.09
    0    6    8    -14.19      1.81
    1    6    9     15.24     16.49
    2    6   10     -0.21    -29.50
    3    6   11     16.98     -5.54
    4    6   12      3.16     -1.09
    5    6   13     -9.36     -4.07
    6    6   14     -1.40      8.49
    7    6   15     -3.21      0.68
    8    6   16     -0.20     -1.78
    9    6   17      3.39     -0.31
   10    6   18     -1.63     -1.10
   12    7    4     -2.70     -0.73
   11    7    3     -0.75      0.09
   10    7    2      4.27     -0.90
    9    7    1      0.01     -6.97
    8    7    0      8.21      2.85
   -7    7    1     10.00      0.35
   -6    7    2     24.14      1.74
   -5    7    3     -6.89    -12.93
   -4    7    4     11.81     19.45
   -3    7    5    -26.34      5.91
   -2    7    6    -29.09      4.67
   -1    7    7     18.12     23.67
    0    7    8     -5.00    -23.21
    1    7    9     34.05     -4.58
    2    7   10     16.59      0.39
    3    7   11    -19.44     -9.35
    4    7   12     -0.01      9.04
    5    7   13     -8.81      1.99
    6    7   14     -0.47     -0.16
    7    7   15      5.38      1.00
    8    7   16     -0.41     -2.28
    9    7   17      2.74      0.04
   10    7   18      1.42     -0.06
   12    8    4     -3.31     -1.52
   11    8    3      0.82      2.64
   10    8    2     -5.57     -1.47
    9    8    1      2.03     -1.97
    8    8    0     12.67      2.35
   -7    8    1     -2.20      1.09
   -6    8    2     13.75      2.73
   -5    8    3    -23.03     -4.29
   -4    8    4    -35.14     -2.24
   -3    8    5     15.09     11.73
   -2    8    6    -14.83    -12.07
   -1    8    7     35.93     -3.99
    0    8    8     25.35      5.34
    1    8    9    -26.24     -4.86
    2    8   10      4.12      1.83
    3    8   11    -23.30     -0.01
    4    8   12     -7.80      1.45
    5    8   13     12.08      3.67
    6    8   14      1.45     -1.58
    7    8   15      4.53      0.20
    8    8   16     -0.34      0.99
    9    8   17     -2.74      1.21
   10    8   18      0.95     -1.22
   12    9    4      4.26      0.68
   11    9    3      1.03      0.04
   10    9    2     -7.28      0.99
    9    9    1      1.32     -1.05
    8    9    0     -7.08      1.07
   -7    9    1     -8.90     -4.29
   -6    9    2    -19.63     -7.64
   -5    9    3     11.95    -11.61
   -4    9    4    -16.51      1.27
   -3    9    5     31.29      5.20
   -2    9    6     36.35      3.91
   -1    9    7    -23.73     -3.03
    0    9    8      7.74    -11.31
    1    9    9    -32.52     -5.88
    2    9   10    -18.14     -4.81
    3    9   11     17.75      1.07
    4    9   12     -1.82      8.36
    5    9   13     10.06     -0.61
    6    9   14      2.11     -1.47
    7    9   15     -6.15     -1.65
    8    9   16     -0.48     -1.51
    9    9   17     -2.65      0.32
   10    9   18      0.01     -0.63
   12   10    4      1.41     -0.91
   11   10    3     -0.52      2.23
   10   10    2      4.58      1.63
    9   10    1     -1.24      0.10
    8   10    0     -8.90     -3.91
   -7   10    1      3.55    -14.22
   -6   10    2    -10.15      8.09
   -5   10    3     15.60     10.81
   -4   10    4     26.50      9.15
   -3   10    5    -15.82     15.24
   -2   10    6     15.70    -16.30
   -1   10    7    -29.20     -6.47
    0   10    8    -22.97    -10.18
    1   10    9     22.85     -8.57
    2   10   10     -6.25     23.75
    3   10   11     15.00      4.86
    4   10   12      8.59     -0.21
    5   10   13     -7.31     -1.93
    6   10   14     -0.17     -6.22
    7   10   15     -3.71     -1.06
    8   10   16      0.57     -0.88
    9   10   17      1.13     -1.08
   10   10   18      0.51      1.74
   12   11    4     -2.86     -1.05
   11   11    3     -0.12     -0.61
   10   11    2      5.93     -0.66
    9   11    1     -1.88      7.15
    8   11    0      2.76     -4.22
   -7   11    1      2.57      5.79
   -6   11    2      4.19      7.75
   -5   11    3    -11.52     27.54
   -4   11    4     11.65    -18.76
   -3   11    5    -18.38    -12.87
   -2   11    6    -24.17    -11.08
   -1   11    7     16.54    -17.83
    0   11    8     -8.26     37.64
    1   11    9     11.96     11.81
    2   11   10      9.74      6.29
    3   11   11     -7.17      7.06
    4   11   12      2.47    -18.70
    5   11   13     -5.86     -1.68
    6   11   14     -3.20      0.80
    7   11   15      4.15      1.53
    8   11   16      0.63      4.49
    9   11   17      0.61     -0.32
   10   11   18     -1.41      1.33
   12   12    4     -0.24      2.83
   11   12    3      0.19     -5.39
   10   12    2     -1.47     -1.36
    9   12    1      0.14      2.39
    8   12    0      0.66      3.28
   -7   12    1     -3.05     17.26
   -6   12    2      1.71    -13.12
   -5   12    3     -1.29    -10.82
   -4   12    4     -4.31     -9.61
   -3   12    5      8.20    -31.83
   -2   12    6    -10.06     34.39
   -1   12    7      4.21     13.10
    0   12    8      7.81      9.01
    1   12    9     -8.16     16.25
    2   12   10      4.98    -32.93
    3   12   11      1.02     -6.34
    4   12   12     -5.30     -1.31
    5   12   13     -0.75     -0.86
    6   12   14     -1.92     10.52
    7   12   15      0.49      1.43
    8   12   16     -0.27      0.41
    9   12   17     -0.93     -0.18
   10   12   18     -1.71     -0.93
   12   13    4     -0.64      1.30
   11   13    3     -1.79      0.73
   10   13    2     -0.87      0.51
    9   13    1      1.62     -8.26
    8   13    0      1.00      4.72
   -7   13    1      4.55     -3.96
   -6   13    2     11.55     -3.01
   -5   13    3      5.58    -26.57
   -4   13    4     -0.84     23.74
   -3   13    5     -4.42     12.39
   -2   13    6     -0.28     10.62
   -1   13    7     -1.26     27.26
    0   13    8      5.92    -40.39
    1   13    9     13.92     -9.26
    2   13   10      2.04     -3.24
    3   13   11     -4.83    -10.43
    4   13   12     -2.29     17.13
    5   13   13     -1.77      3.47
    6   13   14      2.35      0.90
    7   13   15     -0.59     -0.50
    8   13   16      0.29     -5.67
    9   13   17      1.84      0.05
   10   13   18      1.63     -0.84
   12   14    4      0.07     -2.58
   11   14    3      0.11      5.01
   10   14    2     -1.43      0.50
    9   14    1      0.24     -2.49
    8   14    0      6.64     -1.12
   -7   14    1      1.22    -10.47
   -6   14    2      5.94     10.84
   -5   14    3    -10.14      5.29
   -4   14    4    -17.81      3.99
   -3   14    5      2.49     29.85
   -2   14    6      1.13    -30.06
   -1   14    7     22.71     -9.68
    0   14    8      9.51     -1.49
    1   14    9     -9.21    -15.23
    2   14   10     -1.36     23.19
    3   14   11    -13.81      4.54
    4   14   12     -0.06      1.47
    5   14   13      6.52      3.43
    6   14   14      3.36     -8.87
    7   14   15      3.58     -0.85
    8   14   16     -0.61      1.25
    9   14   17      0.84      1.66
   10   14   18      1.53      0.36
   12   15    4      3.90     -0.61
   11   15    3      3.61     -0.06
   10   15    2     -3.77     -0.46
    9   15    1     -0.87      4.89
    8   15    0     -2.77     -2.97
   -7   15    1     -8.32     -0.22
   -6   15    2    -19.01     -2.50
   -5   15    3      2.03     11.91
   -4   15    4     -9.16    -15.50
   -3   15    5     21.33     -4.28
   -2   15    6     20.68     -1.95
   -1   15    7    -13.31    -20.96
    0   15    8     -0.55     19.55
    1   15    9    -28.94      1.10
    2   15   10    -10.08     -2.04
    3   15   11     11.94      8.86
    4   15   12      1.62     -6.61
    5   15   13      8.26     -2.78
    6   15   14     -0.12     -1.19
    7   15   15     -3.27     -1.14
    8   15   16     -1.64      4.31
    9   15   17     -2.75      0.32
   10   15   18     -0.63     -0.31
   12   16    4     -0.03      0.63
   11   16    3     -0.51     -1.93
   10   16    2      3.13      0.98
    9   16    1      0.04      0.22
    8   16    0     -8.73     -1.26
   -7   16    1      1.15     -0.31
   -6   16    2     -9.00     -4.55
   -5   16    3     13.23      1.81
   -4   16    4     27.41      3.52
   -3   16    5     -9.77    -12.36
   -2   16    6      7.48      7.49
   -1   16    7    -32.79     -0.76
    0   16    8    -17.77     -6.70
    1   16    9     19.67      8.53
    2   16   10     -2.69     -2.97
    3   16   11     16.77     -1.25
    4   16   12      4.75     -0.06
    5   16   13     -7.32     -4.22
    6   16   14     -2.62      2.54
    7   16   15     -5.74     -0.39
    8   16   16      1.32     -2.51
    9   16   17      0.76     -1.52
   10   16   18     -0.13     -0.18
   12   17    4     -4.62     -1.10
   11   17    3     -3.58     -1.28
   10   17    2      4.83     -0.24
    9   17    1     -0.10      0.08
    8   17    0      3.24      0.44
   -7   17    1      7.44      4.07
   -6   17    2     16.04      5.70
   -5   17    3     -7.11      6.32
   -4   17    4     12.67      1.67
   -3   17    5    -22.09     -4.78
   -2   17    6    -25.03     -7.42
   -1   17    7     18.70      5.26
    0   17    8     -6.07     10.14
    1   17    9     25.90      6.22
    2   17   10     12.33      5.77
    3   17   11    -11.75     -4.41
    4   17   12     -0.03     -5.38
    5   17   13     -9.42     -0.19
    6   17   14     -1.49     -0.35
    7   17   15      5.57      2.73
    8   17   16      1.95     -0.75
    9   17   17      1.76     -0.51
   12   18    4     -0.42      1.27
   11   18    3      0.88     -1.39
   10   18    2     -3.29     -2.29
    9   18    1      0.11      1.65
    8   18    0      5.60      2.87
   -7   18    1     -3.39      8.41
   -6   18    2      6.90     -1.59
   -5   18    3     -8.99     -6.53
   -4   18    4    -21.01     -8.23
   -3   18    5     10.68     -8.86
   -2   18    6    -11.79     16.41
   -1   18    7     21.13      9.19
    0   18    8     14.81      9.55
    1   18    9    -17.47      0.17
    2   18   10      5.93    -15.22
    3   18   11    -10.52     -1.89
    4   18   12     -6.38     -1.69
    5   18   13      4.52      2.74
    6   18   14     -0.22      4.25
    7   18   15      4.59      1.24
    8   18   16     -0.70      1.75
    9   18   17     -2.36     -0.23
   12   19    4      2.36      2.20
   11   19    3      1.09      2.14
   10   19    2     -2.85      1.19
    9   19    1      1.03     -4.02
    8   19    0     -2.88      1.74
   -7   19    1     -3.28     -5.14
   -6   19    2     -6.43     -5.78
   -5   19    3      8.28    -18.07
   -4   19    4     -8.24      9.11
   -3   19    5      9.30      8.66
   -2   19    6     14.35     10.15
   -1   19    7    -11.94      9.57
    0   19    8     10.33    -29.89
    1   19    9     -9.55     -8.87
    2   19   10     -9.88     -6.46
    3   19   11      6.00     -1.42
    4   19   12     -2.31     12.28
    5   19   13      4.94      2.59
    6   19   14      1.41      1.89
    7   19   15     -4.90     -3.02
    8   19   16     -0.61     -2.74
    9   19   17     -0.31      0.33
   12   20    4      0.95     -1.64
   11   20    3     -0.74      3.02
   10   20    2      1.84      2.25
    9   20    1     -0.67     -1.58
    8   20    0     -0.40     -3.09
   -7   20    1      4.60    -10.55
   -6   20    2     -1.89      5.45
   -5   20    3      1.60      7.53
   -4   20    4      4.94      7.51
   -3   20    5     -6.47     21.08
   -2   20    6      9.59    -26.28
   -1   20    7      1.50    -10.03
    0   20    8     -5.05     -6.91
    1   20    9      5.47     -8.93
    2   20   10     -6.99     22.04
    3   20   11     -0.05      3.51
    4   20   12      4.24      2.14
    5   20   13     -0.86     -0.21
    6   20   14      3.14     -7.79
    7   20   15     -1.46     -0.89
    8   20   16     -0.95      0.06
    9   20   17      2.09      1.36
   12   21    4      0.67     -1.37
   11   21    3      1.58     -1.45
   10   21    2      0.03     -1.13
    9   21    1     -1.76      5.66
    8   21    0      1.23     -2.79
   -7   21    1     -1.42      3.40
   -6   21    2     -3.69      3.08
   -5   21    3     -6.38     18.64
   -4   21    4     -0.02    -12.41
   -3   21    5      6.55     -6.54
   -2   21    6      1.69     -5.47
   -1   21    7     -1.30    -16.26
    0   21    8     -9.27     29.42
    1   21    9     -9.06      6.84
    2   21   10      3.57      4.58
    3   21   11      1.31      6.77
    4   21   12      3.78    -11.82
    5   21   13      1.60     -2.02
    6   21   14     -0.69     -1.86
    7   21   15      2.06      1.44
    8   21   16     -0.94      4.11
    9   21   17     -0.22      0.15
   11   22    3      0.09     -2.67
   10   22    2      0.39     -0.92
    9   22    1      0.50      0.46
    8   22    0     -3.95      1.51
   -7   22    1     -4.01      7.58
   -6   22    2     -2.49     -6.52
   -5   22    3      4.86     -5.61
   -4   22    4     10.02     -1.91
   -3   22    5      0.14    -18.83
   -2   22    6     -2.78     18.51
   -1   22    7    -19.36      3.93
    0   22    8     -6.14      1.78
[truncated: 609,428 more chars]
